# Supplementary material for: The epidemiology of gestational diabetes, gestation hypertension, and anemia in North Palestine from 2018 to 2020: A retrospective study
Source: PLoS One. 2024 Mar 29;19(3):e0301145. doi: 10.1371/journal.pone.0301145 (PMC10980252; doi:10.1371/journal.pone.0301145)
Supplement: S1 Data — (XLSX) [file pone.0301145.s001.xlsx]

## Sheet: BD -2-29.8.2022.Merged Data Hb-
No	Age	US.GA	Gravidity	FPG.REG	FPG.24w	HB.REG	HB.24w	Sys.BP.Reg	Dia.BP.Reg	Sys.BP.24	Dia.BP.24							Living
1	9999	12	1	102	75	12	13.8	113	78	133	75							3
2	23	6	1	114	77	13.9	12.5	98	88	120	77							1
3	39	6	2	121	105	11.6	10.8	112	88	111	68							1
4	42	8	4	85	95	12.9	12.4	114	59	117	72							3
5	24	6	2	63	132	13.1	12.1	123	80	111	75							3
6	24	5	5	88	102	13.5	10.6	115	69	114	85							1
7	36	7	3	76	69	12.5	11	116	64	122	64							3
8	27	11	2	121	79	12.2	12.7	107	59	129	65							3
9	23	13	2	115	112	13.5	13.6	106	70	127	72							3
10	20	4	1	100	84	13.3	10.2	98	91	116	85							1
11	19	6	2	96	98	9.8	9.3	97	66	111	80							3
12	25	13	3	97	102	13.5	11.8	122	88	117	67							3
13	28	9	2	103	98	11.1	11.1	132	80	119	77							3
14	32	6	2	76	77	12.9	13.2	88	66	132	76							3
15	28	8	1	70	107	13	12.5	102	76	124	65							3
16	20	7	4	87	134	12.7	14.5	99	55	134	71							3
17	27	6	2	86	113	10.1	10.4	123	67	102	77							3
18	30	6	2	102	102	9.4	10.2	129	67	92	85							1
19	23	4	4	71	84	12.4	14.2	101	65	113	63							3
20	23	8	1	90	105	13.1	10.9	118	85	120	70							3
21	27	10	6	99	88	12.2	10.5	110	70	120	80							1
22	22	5	1	124	110	13.7	10.8	104	67	123	79							3
23	21	13	1	120	97	13	10.9	113	60	125	54							2
24	40	13	2	113	102	11.1	12.8	124	85	121	83							3
25	29	8	2	110	92	10.4	12.5	113	65	121	83							1
26	41	12	2	101	101	11.5	11.1	117	90	119	94							3
27	24	10	2	120	99	11.3	12.1	124	88	93	75							3
28	36	13	1	60	116	12.6	11.7	115	51	123	67							3
29	42	10	3	116	160	13.5	14.4	97	70	144	97							3
30	36	8	5	93	84	11.4	10.7	132	82	124	89							3
31	17	6	3	60	71	10.4	12.6	112	67	137	82							3
32	24	10	1	60	95	11.9	11.7	94	54	117	66							1
33	16	6	1	67	71	11.9	12.8	97	64	125	81							3
34	44	12	1	88	97	13.7	12	110	70	130	70							1
35	22	8	4	60	70	12.5	12.8	110	66	120	70							3
36	22	8	2	65	96	11.2	13.2	108	74	132	83							2
37	32	13	5	81	84	11	11.6	115	73	125	82							1
38	28	8	1	106	96	10	9.4	97	74	112	80							3
39	37	12	3	83	95	12.6	14.4	103	61	101	70							2
40	35	9	2	128	114	10.8	10.9	100	94	108	65							2
41	23	12	2	86	61	11.6	11.6	120	71	114	82							2
42	25	8	6	62	82	13.2	11.7	112	68	116	61							3
43	35	12	6	88	92	10.3	12.6	90	76	128	90							1
44	21	9	1	79	93	14.4	13.6	110	70	110	60							1
45	27	10	2	87	74	13.3	11.7	110	70	100	70							3
46	28	8	4	83	76	11.1	13.4	106	61	119	67							3
47	28	5	2	70	96	12.9	11.7	108	60	128	90							1
48	29	6	2	70	86	12.4	12.7	108	75	110	68							3
49	36	5	4	81	95	11.8	12.5	115	67	100	52							2
50	28	10	7	106	95	10.5	11.1	106	59	123	75							2
51	22	11	1	66	113	13	13	98	59	125	66							2
52	30	7	1	110	88	13.5	11.1	121	80	96	67							3
53	39	10	1	80	56	11.8	13.2	104	78	115	70							1
54	30	5	2	109	89	12	11.8	116	84	106	83							1
55	27	9	2	76	105	12.8	11.3	112	87	107	88							1
56	34	8	2	84	120	11.9	12.5	125	78	102	77							1
57	26	7	2	61	103	12.7	9	132	88	122	76							3
58	28	6	1	102	121	11.5	12.2	136	78	134	88							1
59	19	9	3	109	98	11.8	12.8	107	65	129	67							2
60	22	8	2	85	87	11.6	11.6	117	78	139	70							3
61	29	7	2	78	73	12.6	11.9	104	69	133	85							2
62	26	8	1	88	88	11	14.2	112	65	110	88							1
63	17	2	3	77	99	10.1	11.3	132	57	110	85							1
64	22	11	2	98	100	10.4	9	97	79	104	66							1
65	36	4	9	101	159	13.4	12.7	132	71	171	95							1
66	36	5	2	76	78	9.5	9.9	119	72	109	61							3
67	31	6	1	67	115	13.4	12.9	119	73	116	66							1
68	21	10	1	60	69	13.7	12	112	66	164	100							1
69	30	8	3	65	78	11.3	9.9	106	65	107	97							1
70	29	9	1	98	113	11.5	12.9	109	71	111	67							2
71	38	12	3	119	110	11.7	11.2	113	78	135	74							1
72	43	5	1	83	92	11.5	10.6	139	78	128	59							2
73	29	7	3	68	74	11.8	12.6	113	65	108	66							1
74	24	7	3	117	161	16.5	14.1	110	68	105	67							2
75	35	9	2	60	126	12.4	11.9	110	63	129	91							3
76	24	11	4	63	65	12.8	11.4	109	69	112	63							1
77	25	6	1	65	71	12.2	12.9	107	67	100	56							1
78	26	8	1	88	61	10.8	10.6	118	85	105	85							1
79	23	6	1	98	64	12.7	12.5	100	89	98	68							2
80	23	11	2	78	84	12.6	11.9	106	88	103	75							1
81	27	12	1	99	83	10.1	11.3	114	96	90	89							2
82	29	11	1	103	92	11.4	10.3	114	98	120	76							2
83	24	4	1	87	92	11.6	11.3	132	77	122	78							2
84	23	7	1	89	53	10.8	10.3	92	73	118	99							3
85	29	10	2	111	87	11	12.5	106	73	119	84							1
86	31	4	2	113	99	12.5	14	95	55	130	88							2
87	22	11	2	86	103	9.9	14	98	57	130	68							2
88	23	8	2	66	114	11.6	13.9	115	65	120	66							3
89	29	5	2	117	94	14.2	13.7	120	77	96	55							3
90	34	9	2	101	122	13.7	12.8	123	98	114	78							1
91	32	11	2	71	106	11.5	12.8	129	78	122	91							1
92	27	13	1	72	63	13.2	11	116	69	113	68							1
93	29	8	2	62	78	12.9	11.7	112	68	105	63							1
94	32	9	2	103	109	10.5	11	108	85	111	55							1
95	32	9	2	95	100	12.7	13.3	130	96	112	80							3
96	23	9	1	97	125	12	10.8	109	82	122	77							2
97	32	7	6	79	85	12.2	12.7	97	58	96	54							2
98	20	9	2	96	50	13.1	11	99	72	102	72							1
99	36	11	1	90	113	11.4	11	102	65	129	74							1
100	27	7	1	61	93	11.8	12.6	121	69	117	71							1
101	24	11	4	62	73	12.5	12.2	123	66	134	80							1
102	22	6	2	125	127	9.9	8.9	107	92	105	83							1
103	29	8	4	81	68	11.4	10.5	102	61	105	60							3
104	32	9	2	90	126	13.3	10.5	100	60	100	70							1
105	23	5	6	97	121	12.5	12.8	103	63	110	70							1
106	25	8	6	65	81	10.2	11.8	106	65	114	63							3
107	33	8	1	67	63	11.2	10.2	97	66	101	63							1
108	26	7	3	79	119	11.5	11.3	103	62	140	61							1
109	20	9	1	89	84	11.2	11	106	78	106	87							1
110	27	9	2	76	69	12.7	12.2	113	86	112	78							1
111	20	11	2	55	98	10.3	13.1	144	84	96	76							1
112	22	13	1	70	65	10.6	13.3	104	68	108	69							1
113	22	3	3	98	77	13	12.9	110	78	118	92							3
114	28	4	1	88	90	12.5	12	153	66	128	78							3
115	22	9	2	78	115	9.5	10.2	103	89	102	77							1
116	25	8	2	77	96	11.1	13.5	105	75	111	67							1
117	37	5	3	85	83	10.3	11.8	100	72	92	65							3
118	21	7	2	80	73	12	13.2	98	61	145	75							3
119	30	8	2	92	77	11.9	10.8	110	80	116	65							1
120	32	5	2	90	114	13.2	10.8	106	65	133	94							1
121	23	4	1	80	92	12.2	11.4	100	81	110	84							1
122	21	7	2	121	117	11.8	11.3	122	59	112	65							1
123	34	9	1	129	77	12.8	12.9	108	79	116	61							1
124	33	11	2	98	90	14.1	13.3	133	101	141	91							1
125	29	11	2	97	82	11.9	11.6	103	78	113	81							1
126	25	5	1	74	100	12.2	12.5	100	67	93	52							1
127	26	5	2	77	75	7.9	7.4	108	80	136	82							2
128	29	8	1	102	153	13.5	11.3	102	59	98	58							3
129	25	12	1	75	62	10.1	11.1	104	84	115	90							1
130	34	7	1	103	104	13.2	13	122	88	147	88							1
131	43	7	1	83	98	11.9	11.4	111	80	112	78							1
132	30	9	1	122	120	11.2	11.9	97	65	114	58							3
133	25	7	2	74	82	11.7	13.5	102	87	110	93							1
134	23	9	1	77	86	11.4	13.4	102	89	111	70							1
135	33	5	2	99	77	11.4	11.1	107	75	113	80							1
136	29	7	2	102	65	13.4	10.8	115	81	107	70							3
137	27	7	2	100	70	13	11.6	108	55	93	83							3
138	36	4	3	91	153	13.5	12.8	120	80	145	100							3
139	28	14	1	81	83	10.5	12.8	107	87	110	71							3
140	31	8	1	115	128	13.5	11.9	127	88	117	93							3
141	36	7	2	67	82	12.3	11.2	107	62	136	84							1
142	33	8	6	81	88	14	13.4	109	68	119	72							2
143	28	12	6	69	84	11.7	11.7	101	54	118	77							2
144	38	9	2	82	103	11.9	13.2	102	61	126	53							1
145	20	9	6	86	87	12.2	12	100	60	110	70							2
146	31	13	2	65	72	11.8	11.3	96	52	82	40							2
147	23	6	1	83	74	12.2	13.5	111	66	94	79							2
148	25	8	1	80	70	11.1	10.1	125	69	109	90							3
149	24	9	1	76	64	10.2	13.5	104	77	107	80							3
150	21	8	1	76	94	12.2	11.6	107	66	103	68							3
151	25	12	2	84	90	10.8	12.1	120	72	102	76							3
152	23	13	2	90	93	12.6	10.2	99	64	126	54							3
153	23	11	2	72	71	12.1	11.8	131	89	102	64							3
154	34	8	2	78	83	10.4	12.7	121	89	135	75							2
155	25	7	1	68	62	12.2	11.8	100	87	106	77							2
156	23	9	2	81	119	12.8	11.9	117	78	120	80							2
157	26	7	1	78	68	13.9	13.2	90	80	118	80							2
158	32	5	2	80	64	12.7	12.8	109	63	116	51							2
159	24	6	3	67	65	13.6	12.1	94	59	117	70							2
160	28	8	3	85	103	12.3	10.5	122	85	115	71							2
161	34	7	3	82	110	12	9.1	111	96	125	100							2
162	22	7	4	73	85	11.9	11.4	112	77	115	72							2
163	30	13	1	86	99	12.7	11.2	111	86	131	99							2
164	24	7	1	102	110	13	10.9	131	86	96	77							2
165	27	6	2	81	83	11.7	11.6	126	57	110	53							1
166	32	12	1	113	134	13.4	11.7	109	67	120	66							1
167	27	13	2	75	99	12	12.1	107	65	108	65							1
168	35	8	6	80	84	12.8	12.3	101	65	115	76							3
169	31	13	1	72	95	12.9	13.4	87	59	116	71							3
170	39	5	4	65	105	9.4	10.7	105	70	136	61							2
171	25	7	3	73	72	10.8	10.3	118	77	135	91							2
172	31	12	1	73	63	12.2	12.8	115	73	132	88							1
173	32	12	1	90	75	13.2	10.3	103	63	122	75							3
174	41	9	2	67	122	11.3	12.1	104	51	93	53							3
175	23	8	2	74	46	13.2	13.6	104	59	92	48							2
176	26	10	2	71	64	12.7	13.1	111	76	118	72							3
177	26	9	2	90	108	9.7	9.4	128	70	115	105							2
178	27	9	2	76	81	11.5	11.3	120	104	108	72							2
179	28	8	2	107	98	11.4	11.6	120	75	111	69							3
180	37	7	2	93	112	10	10.6	126	88	116	79							2
181	27	13	1	90	64	9.6	10.3	116	78	113	78							1
182	32	12	2	90	126	8.6	9	119	101	115	71							3
183	31	11	3	70	77	13.4	10.8	123	72	114	88							1
184	24	10	3	90	87	11	12.8	106	67	123	85							3
185	22	13	3	102	119	10.7	11.3	124	67	120	92							1
186	21	10	2	73	81	10	10.5	142	98	127	98							3
187	29	11	1	103	113	11.1	11.1	114	72	114	72							3
188	28	9	2	87	98	9.8	13.4	97	60	137	63							1
189	38	6	1	80	65	12	11.6	101	63	90	50							3
190	26	8	3	89	78	11.1	11.3	112	83	137	84							2
191	27	9	3	110	74	10.1	9.8	119	82	114	78							3
192	25	4	3	97	99	12.7	10.2	97	65	108	85							3
193	19	8	2	77	98	11.1	10.2	99	77	120	72							3
194	25	5	4	70	74	13.4	13.4	110	80	120	70							3
195	25	8	2	89	99	11.3	10.9	130	67	118	83							3
196	25	12	2	95	89	12.7	12	124	82	128	65							3
197	31	9	2	83	117	12.8	13.4	93	65	109	67							1
198	41	8	2	79	80	11.3	12.5	107	76	103	70							1
199	19	10	1	85	98	11.6	11.6	111	62	118	73							3
200	27	12	1	62	95	12.1	12.8	108	68	117	77							3
201	17	10	3	67	95	12.2	12.3	103	54	110	58							3
202	37	4	7	67	75	12.4	12.3	92	56	123	67							1
203	42	8	2	67	89	12.2	12.3	106	62	110	72							3
204	20	6	1	65	80	13.2	13.3	114	63	128	70							3
205	24	8	1	81	87	11.2	10.7	123	67	120	83							3
206	28	7	1	85	79	10.9	11	118	65	97	79							3
207	23	9	1	123	103	11.9	12.7	96	55	107	56							1
208	25	14	1	73	92	9.9	11.1	113	68	106	61							1
209	29	10	1	66	83	11.2	10.3	119	94	127	87							3
210	18	7	1	91	93	10.8	10.3	109	65	101	59							3
211	32	8	2	99	114	11.9	12.5	121	81	114	76							1
212	29	12	8	77	82	13.1	12.8	130	80	150	110							3
213	25	6	1	90	88	12.2	12.2	119	65	120	81							3
214	24	6	2	109	111	14	11.1	118	79	96	76							2
215	31	11	3	77	92	12.2	11.7	118	70	90	60							2
216	32	12	2	60	83	11.1	12.5	112	61	135	73							1
217	19	14	1	75	114	12.9	11.3	124	51	115	82							2
218	20	8	1	89	99	13	13.8	116	88	132	66							2
219	27	8	2	80	82	11.4	12.8	100	60	111	82							3
220	25	5	3	105	94	13.4	12.8	113	69	127	85							3
221	40	4	3	78	81	11	11.1	126	56	121	72							3
222	39	9	2	87	66	11.9	10.7	109	74	122	76							3
223	36	12	2	100	60	12.5	12.6	110	60	120	70							1
224	38	7	3	102	150	11	11.2	116	64	120	71							2
225	24	5	1	98	88	12.7	12.3	98	84	124	78							1
226	32	3	1	92	119	11.4	10.8	112	67	120	89							3
227	26	5	2	98	81	11.1	10.2	121	56	123	86							1
228	25	7	1	86	86	10.3	10.3	123	77	98	74							3
229	21	6	2	81	93	11.1	11	97	78	129	78							3
230	28	6	2	78	53	11.1	12.8	119	55	98	87							3
231	22	12	2	96	77	12.9	12.6	110	68	104	78							3
232	32	4	1	105	92	12.6	13.5	96	65	130	95							1
233	41	6	2	95	111	12	11.8	110	65	112	76							3
234	21	6	7	88	76	10.1	10	110	66	117	79							2
235	19	10	1	73	102	11.5	11.4	111	64	122	76							3
236	26	12	2	78	85	11.6	12	113	53	110	56							2
237	31	2	5	110	77	12	10.9	103	89	117	84							3
238	20	12	2	86	97	11.2	12.9	126	73	132	79							1
239	30	8	1	82	64	12.8	11.7	108	78	122	56							1
240	29	6	1	92	70	12.8	12.5	117	79	100	84							2
241	24	9	1	95	90	12.8	11.8	83	59	86	66							2
242	27	10	2	69	91	11.1	11	131	88	116	87							2
243	33	11	2	89	133	12.5	12.4	158	67	116	97							3
244	28	9	3	100	63	12.8	12.1	132	61	121	70							3
245	22	8	1	115	73	13.1	12.6	110	67	110	85							3
246	30	8	3	98	79	12	10.6	108	56	120	88							1
247	35	9	1	88	69	14.1	13.5	108	53	124	90							3
248	25	7	1	118	82	10.7	13	97	88	111	77							1
249	15	4	1	119	81	9.9	13	110	89	100	74							1
250	21	9	2	90	123	13	13.5	100	78	99	71							3
251	19	9	2	96	123	13	10.3	100	81	98	83							2
252	27	8	2	113	98	10.9	10.9	111	72	106	72							3
253	36	5	1	85	70	10.7	9.7	89	75	104	87							1
254	23	7	1	112	70	11.8	11.4	137	89	90	66							3
255	18	9	2	113	74	12.7	11.2	117	77	120	66							3
256	23	9	3	122	103	11.9	11.3	99	98	125	81							3
257	29	12	3	123	123	12.9	11.4	88	78	128	83							2
258	29	5	5	83	72	12.1	11.5	108	65	97	61							3
259	27	9	2	82	61	11.8	11.2	91	69	121	72							3
260	25	12	1	99	167	15.1	14.2	124	88	125	90							3
261	19	8	2	83	118	12.8	10.7	115	58	109	61							1
262	25	5	2	90	88	11.6	11.3	98	78	119	78							3
263	27	13	1	77	98	11.7	13.9	96	89	128	97							2
264	20	3	3	85	66	11.7	10.6	102	63	114	76							3
265	28	5	2	100	151	13	12.2	118	67	127	75							3
266	29	8	1	69	94	11.1	11.9	112	63	116	88							1
267	17	7	1	74	64	12.2	12.1	126	70	103	90							3
268	31	10	1	88	77	12.5	11.8	111	51	112	98							3
269	32	9	1	83	99	13.3	11.6	119	74	98	69							3
270	18	8	1	83	80	11.9	12.5	120	92	93	83							3
271	20	12	1	88	119	11.9	12.8	115	85	120	78							3
272	35	13	3	107	128	11.7	12.1	110	63	120	70							3
273	27	11	1	117	118	12.9	10.9	110	88	128	86							3
274	22	7	2	115	108	13.9	12.9	101	78	125	80							3
275	26	9	2	108	126	11.5	10.9	99	90	118	75							3
276	19	7	1	84	60	10.7	11.7	112	67	104	61							3
277	19	11	4	85	70	11.6	11.4	118	70	114	70							3
278	23	11	2	83	112	11.6	12.4	113	66	114	65							3
279	26	7	2	135	102	11.1	12.5	103	84	125	75							3
280	29	4	10	83	112	8.5	9.1	110	70	110	75							1
281	47	5	3	78	88	13.2	13.1	93	78	99	78							2
282	26	5	2	89	98	12.2	11.9	127	88	126	93							1
283	26	4	1	115	93	12.7	12.3	122	78	110	75							3
284	34	7	1	78	100	12.1	12	99	87	99	61							2
285	22	10	2	87	128	12.6	14	98	54	123	73							2
286	20	7	2	100	95	9.5	11.8	110	68	127	56							3
287	19	9	1	85	128	10.6	12.8	109	89	116	78							1
288	26	8	5	94	61	10.9	13.4	135	71	134	89							3
289	17	13	2	93	99	11.1	10.2	110	72	144	97							3
290	17	7	1	81	103	12.7	11.4	118	71	106	75							3
291	23	5	3	101	109	12.3	10.7	102	70	9999	9999							1
292	25	6	2	111	95	12	11.7	114	73	115	78							2
293	25	12	3	85	88	13.3	11.9	94	59	99	66							3
294	24	13	1	85	109	11.6	13	97	88	129	88							3
295	12	8	1	85	71	11.1	11.9	113	74	117	79							2
296	32	7	2	98	63	12.1	10	134	88	109	90							2
297	22	3	1	98	117	12.1	12.5	129	82	111	88							2
298	26	10	3	80	113	13.2	13.4	114	66	107	81							3
299	18	7	2	80	66	11.6	11.9	108	67	108	76							3
300	23	4	2	85	87	11.9	12.5	107	71	115	89							3
301	41	5	1	50	76	10.9	10.8	122	78	139	88							3
302	19	10	2	79	79	10.8	10.3	97	72	110	78							3
303	19	4	2	54	89	11.7	11.9	118	87	130	80							1
304	25	5	1	76	116	11.9	11.2	131	78	118	78							3
305	30	14	1	97	102	9.8	12.4	132	83	116	90							1
306	17	5	2	84	53	12.4	11.6	100	70	110	70							3
307	27	5	10	92	93	10.8	11.9	120	70	110	70							3
308	25	10	2	77	86	12.4	13	100	54	98	57							3
309	38	9	2	75	75	10.9	12.9	117	58	135	81							3
310	23	12	2	112	110	13.2	12.6	109	80	97	55							3
311	23	11	1	115	125	12.9	13.7	113	86	94	57							3
312	27	14	2	112	89	9.8	11.9	99	85	110	58							3
313	18	5	1	96	99	11.2	10.3	109	90	113	79							3
314	19	12	2	123	118	11.1	14	102	78	112	77							3
315	27	8	1	94	77	11.7	12.2	101	70	114	76							3
316	30	8	1	94	97	11.7	11.3	115	77	110	70							2
317	34	10	5	80	95	12.8	11.8	107	75	113	91							3
318	28	10	2	115	73	9.3	11.2	115	74	120	90							3
319	16	13	2	65	72	10	10.5	113	80	102	64							2
320	31	13	2	129	113	10.9	14.2	108	73	122	72							3
321	43	10	2	93	99	13.5	12.8	120	77	118	76							3
322	28	10	2	85	124	12.5	13	97	65	128	88							2
323	27	11	2	115	92	9.7	13	113	66	123	55							3
324	29	9	1	110	88	11.8	11.7	96	63	129	87							3
325	26	13	3	60	77	11.2	10.7	99	66	110	68							3
326	19	5	3	108	99	11.5	11.2	107	88	153	69							3
327	26	13	1	96	115	11.1	11	105	76	133	75							3
328	39	5	5	91	83	10.5	11	110	60	119	70							3
329	23	13	3	81	72	12.6	13	95	59	116	57							3
330	40	6	1	67	75	11.1	12	82	59	111	77							2
331	25	3	1	91	154	10.7	10.5	111	82	130	85							2
332	22	4	1	94	86	13.7	13	123	78	112	67							2
333	16	3	1	77	80	8.5	8.8	124	78	113	91							2
334	42	12	3	82	112	12	14.2	100	66	134	81							3
335	24	8	3	92	119	11.1	13.2	104	72	133	61							2
336	28	8	2	113	101	11.2	10.9	99	73	111	64							3
337	40	9	2	113	98	10.1	10	109	60	107	55							3
338	23	9	2	99	96	12	10.7	98	65	127	83							3
339	31	13	1	97	84	13.1	13.5	114	96	134	85							1
340	26	10	2	75	114	12.4	11.4	97	59	100	53							3
341	21	7	2	60	105	11.2	11.5	104	57	107	63							3
342	22	11	5	70	74	11.5	10.9	110	70	93	53							3
343	36	4	1	103	114	10.8	11	110	67	92	88							3
344	20	8	1	87	68	12.4	11.9	103	56	113	80							2
345	22	7	1	91	92	13	12.9	102	87	109	83							2
346	25	8	2	88	112	11.2	10.8	90	70	121	77							3
347	19	9	2	83	101	12.3	11.1	100	70	124	87							2
348	21	10	3	119	125	12.4	11.6	97	67	105	92							2
349	39	7	2	97	128	13.8	11	112	65	100	81							3
350	17	6	3	98	105	11.9	9.9	125	94	98	73							3
351	26	5	2	106	126	11.8	12.4	111	84	110	81							3
352	43	12	1	70	9999	11.1	11.6	99	62	126	86							3
353	14	8	1	85	85	10.8	11.4	120	89	123	66							3
354	25	7	3	78	77	10	10.2	111	77	122	79							3
355	21	11	1	103	110	10.8	11.1	111	78	112	65							1
356	27	9	2	70	74	12	11.6	120	70	130	80							3
357	28	10	3	92	107	11.3	11	115	79	116	77							3
358	24	7	2	82	129	13.6	13.8	104	80	99	64							3
359	19	9	2	84	81	12.3	11.3	145	67	130	90							3
360	19	11	3	86	88	11.1	12.2	97	89	128	92							3
361	30	9	2	98	75	13	13	113	88	136	76							1
362	22	7	1	88	89	10.1	12.3	120	67	111	68							3
363	32	5	2	95	94	9.3	12.6	96	50	123	90							3
364	28	4	1	96	98	12	9.6	88	79	132	89							2
365	19	5	2	112	98	10.9	11.4	96	89	121	60							2
366	33	4	1	103	73	10.5	11.2	128	66	99	69							2
367	41	11	4	75	105	12.8	11.9	110	73	95	56							2
368	18	10	3	90	70	10.1	10.4	106	70	101	58							3
369	32	12	4	73	62	12	13.8	115	70	129	74							3
370	21	4	2	78	77	10.7	10.6	134	65	123	94							2
371	17	8	2	75	77	10.8	11	132	89	119	84							3
372	37	14	3	88	99	11.3	11.2	99	55	129	81							2
373	24	13	2	98	117	10.3	12.6	101	56	116	61							3
374	19	7	4	100	93	11	10.7	110	66	112	94							1
375	19	3	1	81	78	12	11.6	122	67	112	73							3
376	24	8	2	104	125	10.3	13.5	110	67	96	48							3
377	33	11	2	102	77	12.7	10.9	110	93	101	84							2
378	35	10	2	92	99	16.9	15.3	133	87	147	97							3
379	22	8	2	94	111	11.5	11.3	103	60	115	71							2
380	20	10	3	85	90	10.7	13.5	120	83	114	86							3
381	25	8	3	74	82	11.6	11.5	105	70	116	74							2
382	20	12	1	84	103	11.6	11.4	107	69	98	76							3
383	28	7	1	85	100	12.6	12.3	98	66	115	85							3
384	25	5	1	97	98	12.9	13.9	136	102	131	91							3
385	24	5	1	101	93	13.5	10.5	87	64	113	67							3
386	24	13	2	77	80	12.6	11.4	95	56	116	70							3
387	27	5	1	63	106	10.6	12.3	101	61	126	74							3
388	25	13	1	88	126	11.8	11.3	115	75	120	80							3
389	24	11	1	110	120	11.8	13.5	124	97	110	92							3
390	31	10	2	62	71	12.4	12	106	61	112	57							3
391	19	8	2	61	81	12.1	11.8	99	51	96	53							3
392	25	6	5	65	86	12.8	10.3	79	50	87	58							2
393	24	5	1	90	87	12.5	12	123	68	128	88							3
394	35	11	2	88	98	11.2	10.8	123	75	120	76							1
395	16	6	2	64	78	10.7	10.5	128	83	125	81							3
396	20	8	1	97	110	11	10	100	67	103	75							2
397	28	7	1	78	108	13	10.1	101	66	122	67							2
398	30	6	3	98	60	10.9	10.1	122	73	110	76							3
399	22	5	2	81	99	11.1	11	143	78	119	89							2
400	29	8	4	93	103	10	9.9	124	82	104	78							3
401	29	5	1	88	87	13.2	12.5	135	65	124	94							3
402	22	7	1	100	119	12.7	11.7	126	73	115	76							2
403	28	4	1	101	82	11.7	10.9	118	69	116	71							3
404	23	7	3	102	107	11.3	10.8	99	61	133	67							2
405	22	8	2	71	114	9.5	10.4	120	63	132	65							3
406	30	12	1	73	124	11.3	12.3	109	89	115	72							2
407	24	4	2	57	110	10.2	11.6	130	65	113	89							3
408	24	13	2	80	115	11	11.2	145	84	95	54							3
409	24	10	2	87	113	11.3	11	92	91	117	93							3
410	27	11	1	120	87	12.6	12.3	91	78	137	74							3
411	27	9	1	89	84	9	10.3	122	65	113	75							3
412	41	11	3	109	106	13.9	10	112	84	108	89							3
413	26	13	4	69	65	11.6	12.5	96	47	114	62							2
414	28	6	2	106	127	12.1	12	112	76	115	77							3
415	38	8	1	93	95	12.4	11.3	124	78	107	67							1
416	29	9	1	77	113	12.9	11.1	125	83	122	88							2
417	20	7	2	97	112	12.5	11.7	130	73	132	84							3
418	30	7	2	77	113	12	13	109	89	129	63							3
419	32	7	2	60	66	10.8	12.1	130	75	121	54							3
420	31	12	2	105	95	10.3	12.8	128	88	120	72							3
421	23	10	2	89	88	11.1	13	112	89	116	78							3
422	33	3	2	75	100	12.8	11	110	70	100	70							3
423	37	6	1	105	81	11.2	11	132	76	136	77							3
424	27	5	1	75	83	11.7	11.3	123	65	93	86							3
425	20	9	1	83	97	11.2	11.7	100	80	115	55							3
426	29	8	1	112	86	13	12.9	110	94	110	75							2
427	31	6	2	103	100	13.5	12.1	120	89	102	87							3
428	28	5	1	112	90	12.9	10.8	128	66	107	77							3
429	26	9	1	119	58	11.1	11	113	84	100	71							1
430	43	8	2	116	67	12.9	13.2	125	74	98	55							3
431	19	7	1	103	88	11.1	12.1	102	76	120	81							3
432	27	8	1	144	129	12.6	13.1	103	87	129	77							3
433	28	8	1	9999	86	9999	12.9	9999	9999	9999	9999							3
434	40	6	2	9999	100	9999	12.1	9999	9999	9999	9999							2
435	21	5	2	9999	90	9999	10.8	9999	9999	9999	9999							3
436	30	3	1	89	82	12	11.4	121	72	120	91							1
437	27	8	2	94	85	13.4	9.8	122	86	135	94							3
438	19	13	3	99	107	11.1	10.7	116	86	135	87							3
439	27	5	2	110	121	9.8	11.6	133	53	111	85							3
440	23	10	1	105	119	10.2	12.6	131	66	132	88							3
441	25	8	3	124	103	11.8	12.9	104	66	120	73							2
442	27	13	2	75	102	10.7	12.8	103	82	112	92							1
443	34	3	1	74	116	12	11.3	123	65	123	89							2
444	32	11	2	92	103	9.1	9.6	133	67	96	78							3
445	34	12	1	92	99	10.6	11.7	124	68	119	84							1
446	25	12	2	97	115	10.5	12.4	111	88	123	90							3
447	19	6	3	102	67	11.2	12.8	128	77	111	85							3
448	38	6	2	70	100	13.6	12.6	99	66	92	76							3
449	24	13	1	93	117	13.5	12.7	98	56	102	87							1
450	29	9	2	119	73	12.6	10.1	96	58	117	78							3
451	31	9	2	93	97	11.1	9.8	87	53	109	80							3
452	19	3	1	80	109	11.2	11.7	112	86	124	72							3
453	40	3	1	112	94	10.5	11	135	78	95	77							1
454	25	10	3	65	55	11.1	11.8	101	85	113	75							3
455	23	9	1	112	110	13	10	125	89	111	56							3
456	39	8	2	102	87	12.8	11.7	108	89	99	64							1
457	23	9	1	83	80	12.7	12.3	123	77	110	82							3
458	37	11	3	88	113	11.9	12.5	103	78	118	54							3
459	31	13	3	114	116	10.5	10.5	108	67	107	65							1
460	23	10	1	120	128	11.1	10	114	69	138	82							1
461	20	10	1	82	89	12.6	11.6	130	85	131	83							3
462	21	5	2	99	63	11.8	13.1	126	84	103	74							3
463	22	8	1	95	70	13.5	12.5	121	86	102	73							3
464	31	6	3	94	85	12.6	11.8	132	61	112	72							3
465	37	7	4	67	99	13.7	10.8	110	80	115	67							3
466	24	13	1	117	107	12.9	12.3	121	65	138	85							3
467	29	10	2	123	116	12	11.1	135	83	138	82							3
468	25	11	2	99	83	12.9	14.1	123	78	123	76							3
469	35	12	2	79	92	10.1	12.5	100	74	126	54							3
470	28	7	1	77	97	11.8	14.7	97	87	120	75							3
471	32	13	1	77	70	9.5	8.9	122	89	93	67							2
472	20	5	2	71	91	11.6	11.9	77	55	118	80							3
473	23	6	2	59	122	12	12	116	83	117	85							2
474	24	8	2	95	113	10.1	11.2	91	66	136	79							3
475	28	10	2	92	91	12.1	12.5	100	77	130	67							2
476	25	6	1	78	73	9.4	10	102	70	121	77							2
477	32	12	1	93	119	13	11.5	107	84	119	64							3
478	31	6	2	85	111	14	13.7	110	60	110	53							3
479	19	7	2	71	75	13.1	12	107	77	111	59							3
480	25	12	5	119	82	11.7	11	123	88	127	85							3
481	17	6	1	97	113	11.5	13.4	86	53	105	67							1
482	22	8	2	99	93	12.7	13.1	98	57	140	82							3
483	25	8	3	74	130	12.7	12.4	111	66	119	78							3
484	23	7	4	100	91	13.1	12.6	114	56	120	88							2
485	20	7	1	99	109	13.6	10.1	125	76	134	65							2
486	28	12	2	90	76	11.4	11.2	111	67	126	86							3
487	22	11	3	78	90	12.3	12.4	120	81	137	96							1
488	26	6	1	66	72	9.4	9.6	132	77	140	82							3
489	28	9	2	104	99	15.5	14.4	131	67	140	98							3
490	33	6	2	60	81	11.1	11.5	108	68	137	81							2
491	20	10	1	91	133	11.3	10	100	64	122	84							3
492	20	8	2	111	91	9.3	13.5	103	88	132	62							3
493	22	9	1	110	100	11.9	13	107	74	127	64							1
494	31	9	1	90	110	10.6	13.5	105	70	128	86							3
495	24	5	2	95	100	10.1	12.8	106	73	122	68							3
496	36	7	2	81	112	12.2	12.7	120	76	117	88							3
497	24	10	1	81	113	12	13.9	96	66	113	76							3
498	27	4	1	86	64	11.9	11.2	123	72	131	94							3
499	29	11	2	67	77	13.4	13.6	99	54	109	78							3
500	32	8	3	110	104	11.9	13	86	54	127	89							1
501	29	5	2	60	83	11.1	9.5	120	80	120	80							3
502	20	11	1	97	124	12.4	11	106	63	108	65							3
503	35	9	1	89	69	12.3	9.7	123	77	135	87							3
504	34	4	1	65	75	11.4	11.6	122	85	109	68							3
505	38	12	2	82	93	11	13	90	55	113	77							3
506	40	13	2	98	87	13	12	95	63	107	71							1
507	22	9	2	92	89	12.5	12	93	62	100	78							3
508	25	7	2	91	98	10.1	13.7	99	88	142	87							3
509	33	13	1	88	103	11.2	10.2	134	66	113	57							2
510	25	13	3	84	70	12.5	12.5	117	70	118	84							3
511	22	7	1	73	102	11.1	11.2	121	66	110	88							3
512	32	7	1	97	81	9.7	10.3	112	88	89	78							2
513	29	13	2	82	80	12.3	11.4	115	67	127	84							1
514	22	12	2	77	80	10.8	11.9	114	75	112	60							1
515	37	8	2	94	85	13.8	11	97	67	102	66							2
516	28	9	1	123	98	12.5	12.7	98	67	123	52							1
517	20	7	2	86	68	12.1	13.8	115	87	102	85							3
518	29	8	2	99	111	14	12.5	143	85	113	83							1
519	24	5	1	78	115	11.9	12.5	99	77	117	53							3
520	20	14	2	81	122	12	13	110	78	98	75							2
521	35	10	2	112	94	9.8	13.2	109	55	117	65							3
522	33	9	1	85	81	11.1	11.1	122	76	92	73							3
523	21	10	2	98	96	10.9	12	128	56	123	73							3
524	21	6	1	54	76	11.2	12	98	88	108	81							1
525	35	10	1	88	83	12.2	12.4	101	86	107	88							2
526	38	12	3	111	85	13.2	10.8	112	76	104	90							1
527	43	11	1	103	93	11.9	12.1	103	77	124	92							1
528	19	9	1	89	92	13	11.3	99	71	120	70							3
529	25	12	3	94	113	11.1	11.7	106	71	115	89							3
530	26	5	1	72	117	11.8	11.4	124	82	92	83							3
531	33	9	2	89	82	12.1	12	100	70	107	86							3
532	27	7	2	82	95	11.7	11.7	96	87	99	56							3
533	22	6	1	120	83	11.7	11	110	75	121	71							3
534	28	5	2	128	67	10.5	11.6	125	66	123	55							3
535	26	5	4	99	114	11	11.2	127	77	132	79							3
536	20	8	1	92	79	13.1	12	118	65	123	78							2
537	24	8	1	89	90	13.8	13.2	106	65	112	78							3
538	24	9	2	68	54	11.7	10.5	98	77	135	64							1
539	32	11	2	69	100	9.9	12	128	66	124	66							1
540	19	8	3	103	73	12.9	11.7	109	67	111	73							3
541	26	7	1	105	89	15	10.4	100	76	120	86							1
542	21	11	2	93	99	12.3	13.3	88	56	124	90							3
543	19	12	3	98	115	12.1	12.9	98	71	120	88							3
544	24	5	1	67	98	10.8	13	124	69	122	88							1
545	34	6	2	85	95	14.1	13.9	100	70	110	75							1
546	22	4	2	88	86	11.4	11	129	80	104	88							3
547	28	5	3	105	109	8.9	9.3	110	87	92	81							1
548	33	7	1	90	83	11.6	11.3	113	66	128	82							3
549	33	4	1	72	96	9.8	13.1	118	77	123	65							3
550	24	4	2	93	107	12.1	12.5	96	66	128	69							1
551	23	13	2	87	82	12.4	12.6	130	78	130	99							1
552	21	6	1	97	89	12.4	11.7	112	72	120	73							1
553	25	11	1	103	215	16.2	15.3	125	77	150	104							3
554	28	10	1	106	131	13.1	10.8	130	79	135	90							3
555	24	9	1	101	118	13.2	11.7	116	75	128	78							1
556	27	9	2	100	72	11.9	10	120	57	133	88							3
557	26	6	1	103	71	12.8	12.5	121	83	130	90							3
558	35	12	1	105	80	11.8	13	123	87	126	72							3
559	29	11	1	100	99	11.1	13	130	77	128	83							3
560	32	9	3	117	96	11.9	13.8	119	65	122	98							3
561	34	4	2	96	96	9.1	9.5	123	69	121	75							1
562	28	12	2	86	87	10.5	11.3	125	89	124	71							3
563	36	12	1	116	96	12.8	11.1	119	64	119	76							3
564	22	10	3	109	100	11.8	12.7	109	67	117	66							1
565	22	7	1	93	90	12.6	12.5	97	67	116	68							2
566	19	8	4	60	80	9.9	9.1	98	52	117	68							3
567	17	8	2	91	100	12.1	13.2	94	66	122	78							2
568	22	9	1	105	61	11.4	11.5	100	55	111	66							3
569	22	14	2	54	85	8.8	14.5	125	99	94	73							2
570	24	8	2	53	125	12.9	14	120	68	99	53							3
571	19	9	2	87	97	9.7	11.3	117	78	112	70							3
572	30	5	2	90	99	8.9	9.2	123	65	129	84							3
573	27	6	4	87	82	10.6	10.2	118	60	104	82							2
574	34	10	1	86	98	11.6	13	113	80	117	81							3
575	26	9	2	107	118	14	12.2	109	83	123	76							3
576	18	10	1	71	75	12.8	13.4	85	60	98	72							3
577	30	9	1	105	98	10.5	9.6	114	90	113	78							3
578	37	10	2	88	88	11.2	10.9	106	67	96	85							2
579	24	14	1	66	128	11.2	14.8	121	77	103	55							1
580	22	9	1	85	92	11.8	11.3	120	71	127	64							3
581	24	4	2	89	108	11.3	13.1	114	78	118	67							2
582	30	14	2	114	88	10.8	14.3	125	60	125	78							3
583	26	11	1	110	70	13.8	9.8	131	82	112	88							2
584	29	6	2	67	89	12.6	12.3	89	77	94	77							3
585	28	7	2	110	66	11.9	11.1	121	93	130	65							3
586	24	9	2	76	122	12	13	113	64	128	76							3
587	37	6	4	74	59	13.1	11.6	100	60	104	74							3
588	31	5	1	93	132	12.6	11.7	123	77	123	89							3
589	37	3	1	69	81	11.2	11	112	77	117	83							3
590	20	8	1	85	51	12.1	13.1	119	58	122	81							1
591	21	8	1	97	55	10.9	13.7	84	68	107	81							3
592	23	9	3	92	80	12.8	11	119	73	125	74							1
593	30	10	2	105	72	10.4	10.5	120	80	110	70							3
594	25	11	2	118	98	11.7	12	90	58	130	56							3
595	17	4	2	95	99	13.5	12	113	67	128	83							2
596	22	9	3	66	102	14.2	11.7	113	88	100	78							3
597	30	8	2	90	84	12.7	12.8	97	53	124	78							3
598	18	13	2	67	108	12.7	14.2	128	89	96	58							3
599	23	7	4	92	112	12.5	12.3	103	77	122	93							1
600	20	6	2	100	92	8.7	9.4	98	65	111	77							3
601	32	13	2	123	88	13.6	13.2	103	68	89	68							3
602	24	11	2	79	71	11.9	11.5	112	82	123	77							3
603	23	12	2	79	110	12.2	12.1	115	90	117	85							1
604	31	9	2	111	75	12.2	12	102	83	111	86							3
605	31	12	1	114	113	10.8	12.9	112	88	110	66							3
606	31	8	2	83	76	12.1	11	108	79	92	82							3
607	22	3	4	85	88	11	10.6	98	66	111	98							3
608	40	10	2	98	74	12.1	13.7	126	57	132	78							3
609	23	9	1	91	98	13.1	14	130	90	110	70							3
610	25	7	1	82	67	11.9	11.7	117	77	120	80							3
611	25	11	3	99	99	10.7	11.6	110	74	136	78							3
612	42	8	5	92	100	11.2	9.2	117	88	110	70							3
613	29	8	1	92	87	13.5	12.8	124	77	98	73							3
614	22	12	1	99	105	13.2	12.9	123	67	127	76							3
615	24	11	2	102	93	12.6	13.8	129	88	132	73							2
616	24	9	2	104	122	11	13	96	88	116	66							1
617	21	6	2	102	82	12.1	11.6	117	86	107	74							3
618	22	4	2	121	107	11.3	10.8	120	88	119	88							2
619	22	8	4	82	105	8.8	10.3	100	64	118	62							3
620	30	9	3	113	75	11.1	11.1	130	80	127	83							3
621	31	7	3	106	111	12.4	12.1	120	70	112	81							1
622	25	5	4	61	120	11.3	11.3	123	69	135	74							2
623	19	9	1	96	122	10.3	10	104	76	118	99							3
624	20	13	2	105	92	11.1	13.7	120	58	120	77							3
625	29	9	2	107	67	12.8	11.9	120	74	128	80							3
626	30	9	2	78	89	13.9	10.8	110	85	129	75							3
627	17	12	1	77	72	13.2	11.3	100	79	125	78							3
628	22	11	1	74	76	11.8	13.1	103	74	126	98							3
629	27	10	2	110	110	11.9	13.5	126	74	121	90							3
630	30	5	4	62	65	12.8	11.7	102	69	99	63							3
631	23	12	6	69	69	12	11.4	106	62	120	82							2
632	31	4	1	84	105	12	12	133	71	131	89							1
633	23	8	1	88	71	10.5	10.4	112	56	123	93							3
634	22	12	2	88	97	10.7	12.2	115	62	130	77							1
635	24	12	1	82	116	10.9	11.6	136	88	110	70							2
636	28	11	2	67	79	11.9	12.9	115	86	131	88							3
637	29	10	1	66	78	11.1	13.2	112	79	135	95							3
638	25	9	1	96	88	12.9	10.8	119	88	90	67							2
639	22	12	2	84	80	11.8	12.5	99	76	123	90							3
640	23	10	2	86	88	11.8	11.4	141	87	135	75							2
641	32	13	2	85	88	14	14	120	80	165	95							3
642	21	12	1	122	73	11.6	11.2	123	85	110	67							3
643	30	9	3	76	89	11.9	11	97	67	132	85							1
644	22	11	1	100	97	11.1	10.8	98	84	132	105							3
645	24	7	4	87	173	12.4	13	107	79	146	86							1
646	25	9	2	79	72	11.4	11.2	106	63	130	80							1
647	30	8	2	71	102	12.9	11.8	131	88	121	89							3
648	20	10	2	111	78	10.8	11.8	110	54	125	90							3
649	25	14	1	71	65	13.5	12.5	123	98	124	54							1
650	29	6	2	89	101	11.6	11.3	123	53	111	74							3
651	30	3	5	65	118	15.7	15.6	107	63	143	91							2
652	36	3	2	90	99	11.5	11.1	132	77	110	92							3
653	33	10	2	88	87	13.1	12.9	126	83	111	91							1
654	26	8	2	78	88	12.8	12.5	132	98	95	78							3
655	38	9	3	88	113	10.6	13.2	107	84	101	63							1
656	24	5	1	79	85	12.3	11.4	106	68	122	78							1
657	34	7	2	78	111	12.5	12.1	132	65	143	75							3
658	27	3	4	96	88	11.4	11	132	76	132	78							1
659	41	13	1	91	120	9.8	14	103	80	113	83							1
660	32	7	3	79	105	10.7	12.9	112	66	133	60							1
661	32	8	1	103	56	12.9	14.1	120	88	133	66							1
662	24	9	2	100	103	12.8	12.7	114	93	106	75							1
663	28	11	2	70	124	12.4	11.1	130	83	125	85							3
664	29	11	3	100	115	13.1	13.4	91	84	104	71							2
665	26	9	2	83	83	11.1	13.5	122	70	90	86							1
666	21	6	1	96	75	13.2	11.6	127	69	96	82							1
667	34	7	1	108	73	10.8	13.9	90	83	135	67							2
668	34	10	3	84	82	11.9	11.5	120	90	117	65							1
669	34	13	1	76	96	11.8	13.1	110	57	118	89							1
670	27	8	2	99	82	10.9	12.6	103	54	98	86							3
671	23	12	4	92	75	11	12	120	70	112	74							1
672	21	5	4	88	109	13.1	11.7	100	60	116	70							2
673	20	10	5	83	116	12.3	12.1	112	59	109	64							3
674	28	7	1	73	84	13.2	13	123	67	123	81							3
675	36	8	3	84	92	9.9	10	112	78	123	83							3
676	35	3	3	91	68	13.2	12.7	93	77	126	74							1
677	31	10	2	90	99	11.6	12.9	108	60	114	54							1
678	18	12	1	63	85	11.7	12.4	117	62	125	70							3
679	22	4	3	80	82	11.4	9.5	95	50	80	50							3
680	23	11	2	57	107	11.8	13.3	113	76	129	67							2
681	20	8	1	89	86	11.9	11.7	88	47	121	73							3
682	30	7	6	89	77	10.2	11.3	110	70	135	82							1
683	19	4	1	86	103	11.6	10.9	112	78	118	87							2
684	33	9	7	87	74	12.6	11.8	110	70	106	64							3
685	35	11	2	83	74	13.8	11.4	110	70	112	72							1
686	25	8	4	85	92	12.9	13.1	120	60	123	67							1
687	26	13	1	99	93	9.6	10.7	97	62	111	74							3
688	28	13	8	93	77	11.8	11.4	129	70	116	74							1
689	29	13	1	69	68	9.1	9	95	59	100	70							3
690	31	12	4	68	69	11.3	11.2	96	58	114	61							3
691	30	10	2	100	97	14	11	132	90	111	88							3
692	28	12	2	89	87	12.4	11.9	90	70	116	63							2
693	22	10	1	106	95	13	12.4	115	86	101	68							2
694	23	8	1	87	64	12.5	11.6	100	66	118	76							1
695	28	12	5	116	117	14.5	13.9	114	84	143	97							3
696	21	6	7	86	147	13.4	13	100	80	129	83							3
697	25	4	1	79	130	12.5	12.4	106	64	99	56							3
698	25	5	2	123	93	14.1	13.7	132	87	122	63							3
699	28	6	1	101	103	12.3	12	122	81	126	101							3
700	35	12	1	83	96	12.5	11.4	90	60	110	70							3
701	25	8	2	66	68	10.8	10	105	58	115	65							1
702	34	7	1	70	78	12.1	11.9	115	65	130	75							3
703	26	10	1	110	84	11.2	10.2	130	85	105	91							3
704	38	9	3	91	99	11.9	10.9	110	70	125	75							3
705	26	12	6	93	174	16	15.9	105	69	109	91							3
706	29	13	1	78	90	11.3	13.9	113	58	110	56							1
707	24	7	1	91	71	11.9	11.8	101	63	110	59							3
708	28	7	3	114	75	12.8	11.8	111	89	118	59							3
709	34	6	2	88	92	10.2	10.2	100	60	103	64							3
710	21	10	2	86	92	12.9	12.1	119	76	134	69							3
711	29	6	1	95	61	11.5	12.9	105	60	117	70							1
712	31	7	4	92	102	12.7	11.4	110	70	108	68							3
713	31	11	7	107	144	13.7	11.7	113	60	123	75							3
714	33	6	2	79	61	13.1	11.5	111	70	120	75							3
715	27	6	3	110	99	12	9.6	111	90	115	55							3
716	19	8	1	95	71	11.3	12.5	112	72	113	74							3
717	38	13	1	85	71	10.7	9.4	103	59	114	67							3
718	20	6	1	89	70	13	13.3	107	78	100	60							3
719	35	10	1	70	93	11.1	12.2	95	61	100	70							2
720	22	6	3	85	103	10.8	10.8	99	67	121	89							3
721	21	11	1	98	90	13.2	11	146	66	128	66							3
722	21	10	6	111	160	13.2	12.3	97	62	116	86							3
723	33	12	1	84	66	12.7	11.3	110	70	120	70							2
724	23	5	2	111	83	11.6	10.8	85	54	129	88							1
725	37	10	2	84	80	11.2	10.8	130	105	118	70							3
726	23	3	3	88	78	12.7	12.3	124	71	113	74							3
727	31	9	2	84	85	11.9	13	117	94	119	98							3
728	21	12	2	76	114	12	13.2	115	80	127	88							3
729	30	6	2	70	55	12.6	11.5	102	69	115	75							3
730	20	9	3	77	101	12.3	12.4	111	86	103	51							1
731	34	9	5	94	120	10.1	11.1	102	60	100	60							3
732	24	7	1	84	84	13.7	12.2	111	89	123	77							3
733	32	4	2	75	81	10.8	10.2	110	60	98	84							1
734	31	7	3	89	65	12.6	13.1	117	78	121	76							3
735	28	12	2	97	86	11.1	12	127	87	122	88							3
736	24	7	8	78	91	10.3	10.7	118	67	120	66							3
737	24	5	5	72	62	9.6	10.4	95	62	107	70							3
738	31	12	2	87	102	11.7	13.9	137	68	130	91							2
739	38	8	3	96	115	11.7	11.4	100	63	105	65							3
740	23	8	3	93	86	11.1	11	110	70	130	83							2
741	27	5	7	83	102	13.4	15	120	70	123	72							3
742	22	12	3	98	144	10.2	11.6	120	80	100	70							3
743	28	7	3	98	78	10.3	10.7	113	89	113	63							1
744	21	9	2	98	104	12.8	12.4	123	92	126	92							2
745	35	11	2	90	101	12	12.5	103	66	125	69							2
746	29	9	1	100	91	10.9	12.9	123	87	120	53							3
747	16	8	1	75	71	10.7	12.5	88	62	118	77							3
748	30	13	3	80	95	12.3	12.7	96	62	103	67							3
749	26	7	1	91	100	12.4	12.8	105	59	119	68							3
750	45	7	1	71	55	16.5	15.5	92	61	147	96							3
751	29	8	3	93	74	11.6	11.8	105	69	100	57							3
752	26	5	1	125	96	12	10.9	108	65	118	68							2
753	25	8	2	93	74	12.9	11.6	105	63	120	65							3
754	27	13	1	65	74	11.3	10.7	90	60	102	70							2
755	18	12	2	60	76	12.3	12.2	102	69	116	77							1
756	36	13	5	72	79	12	13	110	76	110	79							3
757	29	5	1	105	77	11.6	11.5	104	62	117	70							3
758	28	5	2	84	125	14.2	13.7	99	70	123	78							3
759	29	4	2	75	73	12.4	12	124	69	112	73							3
760	24	10	1	83	97	11.5	11.1	105	71	108	69							2
761	27	7	2	73	75	12.3	12.1	106	64	112	71							3
762	32	12	9	71	75	12.6	11.7	133	68	165	112							3
763	45	11	8	70	72	12.5	11.6	116	68	109	72							3
764	28	6	4	100	81	13.1	13.3	116	77	110	80							3
765	24	7	2	86	73	13.2	12.3	103	55	113	68							1
766	37	13	1	82	138	16.2	14.1	107	72	118	70							2
767	19	7	1	78	99	11.4	12.2	100	69	139	77							3
768	25	4	2	70	106	11.3	11.7	107	71	114	75							1
769	20	10	3	83	105	12.2	11.6	105	66	119	70							3
770	23	6	3	97	95	13.5	11.5	108	75	110	76							1
771	29	8	7	84	83	11.3	11.9	93	63	110	69							3
772	28	12	2	110	162	16	15.4	110	70	110	62							3
773	30	5	4	88	91	11.9	12.6	113	69	112	78							2
774	30	12	1	79	85	12.1	12.2	105	69	96	63							3
775	20	7	2	61	86	11.2	13.5	128	55	113	66							3
776	31	11	1	64	74	11.7	10.6	121	60	135	59							3
777	21	9	5	71	94	11.6	11.7	126	78	154	87							3
778	30	7	2	93	85	12	11.9	88	63	100	53							2
779	21	6	2	110	201	12.9	15.1	92	63	83	66							3
780	22	13	5	87	74	11.7	11.5	107	65	112	62							3
781	29	10	5	94	126	12.4	11.1	120	80	116	68							3
782	42	11	5	74	75	10.8	10.7	101	66	117	81							3
783	37	13	2	83	72	13.3	12.5	100	60	120	70							3
784	26	7	2	98	80	12.1	12	92	67	119	89							3
785	26	9	1	90	155	12	11.7	89	73	122	84							2
786	24	7	1	70	104	9.8	12.1	113	85	104	90							3
787	34	9	1	85	104	12.3	12.7	90	50	98	52							2
788	26	6	5	82	74	9.7	10.7	110	70	122	74							2
789	22	8	1	90	113	10.2	11.1	94	55	107	77							1
790	28	11	3	113	89	13.2	12.1	108	90	94	80							1
791	19	8	2	95	81	10.7	10.8	126	60	130	80							1
792	22	6	2	77	120	12	12.6	113	74	126	81							3
793	20	5	1	91	59	12	12	99	55	111	59							3
794	19	6	8	100	128	16	15.6	120	75	140	90							3
795	28	12	3	71	81	11.4	12.2	100	65	98	66							3
796	23	7	2	77	99	13.8	13.6	94	79	89	62							1
797	20	6	1	96	84	13.4	13.2	88	67	100	79							3
798	23	12	4	95	131	13.6	13.3	87	60	115	70							2
799	33	7	5	83	81	11.7	11.4	111	60	110	70							1
800	21	6	1	99	116	12.1	11.6	107	65	96	64							3
801	40	12	1	91	117	12.8	13	90	60	125	80							1
802	29	5	1	83	96	10.5	13.7	103	68	111	73							1
803	21	7	1	95	84	10.7	10.3	128	66	129	93							3
804	24	9	3	99	97	14.3	9.8	100	58	120	98							3
805	31	8	1	92	99	11.4	11.6	110	70	130	70							3
806	24	6	1	83	94	13.1	11.6	105	63	150	92							1
807	29	4	1	81	75	11.4	10.1	100	70	120	72							2
808	26	12	6	96	142	10.3	10	110	70	110	70							3
809	35	5	2	78	119	11.9	11.2	97	67	111	77							3
810	22	5	2	99	122	12.1	13.2	119	78	125	54							3
811	27	7	6	91	82	10.9	11.7	127	65	133	82							1
812	21	9	2	122	117	13.8	13.2	89	76	132	65							3
813	19	8	3	88	79	12	13.9	112	88	132	77							3
814	27	10	3	91	111	12.3	12.5	100	70	100	80							2
815	24	8	4	70	92	11.7	13.9	97	54	100	56							3
816	32	7	2	89	88	10.8	13	111	71	110	70							3
817	27	5	4	98	109	12	11.3	123	66	93	89							3
818	24	10	2	107	110	12	12.5	120	77	120	86							3
819	29	10	1	97	66	13.1	12.5	111	78	98	89							1
820	22	3	8	68	77	11	11.2	110	70	110	70							1
821	22	7	2	87	87	12	8.9	118	70	116	76							3
822	28	8	1	81	63	12.5	12.2	97	67	110	70							3
823	25	7	1	95	71	12.8	12.2	90	60	101	66							3
824	26	10	1	69	90	14.1	13.1	110	72	140	76							1
825	20	7	7	70	72	10.8	11.3	114	72	113	69							3
826	32	6	2	103	135	13	13.5	103	61	105	62							1
827	26	7	3	95	121	12	11.2	120	91	106	72							3
828	16	7	1	113	100	12.2	12.5	111	80	110	91							1
829	32	11	2	74	146	13.8	11.9	98	65	102	54							3
830	25	10	1	73	113	10.4	13.7	100	76	128	85							3
831	27	12	4	95	113	11.2	10.8	116	75	107	71							3
832	26	6	1	90	126	9.5	10.7	104	75	100	60							3
833	29	8	1	84	76	11.5	11.6	93	62	123	81							1
834	23	12	1	76	78	12.5	13.3	123	82	128	73							3
835	24	9	2	89	52	11.1	13	116	98	108	56							3
836	23	8	1	68	68	11.6	10.4	110	60	130	80							1
837	23	8	5	86	80	12.3	12.9	104	68	110	70							2
838	25	9	2	89	68	11.8	12	97	61	135	61							1
839	25	9	2	89	68	11.8	12	97	61	135	61							1
840	27	9	2	89	68	11.8	12	97	61	135	61							1
841	27	9	2	89	68	11.8	12	97	61	135	61							2
842	23	6	1	84	117	13.9	12.8	105	63	100	56							3
843	25	6	2	131	111	11.2	11.6	134	67	113	54							1
844	23	10	2	64	61	11.3	9.8	100	70	110	70							3
845	32	8	3	138	88	11.8	11	119	87	123	76							1
846	22	9	2	116	133	13.2	11	104	64	127	87							3
847	19	8	1	81	120	11.3	9.9	124	78	104	67							3
848	20	6	4	80	123	11.3	12.7	114	70	117	84							3
849	30	10	1	82	105	12.1	11.6	102	65	123	77							3
850	24	12	1	98	115	12.5	13.9	110	88	115	88							3
851	24	10	1	78	92	10.1	10.7	103	65	110	70							3
852	34	8	4	100	165	13.8	12.6	90	58	117	66							3
853	19	13	9	82	72	12.8	13.1	97	65	113	73							1
854	26	8	1	93	111	12.7	14.4	110	70	100	65							1
855	20	8	3	80	74	10.5	11.2	110	80	110	60							3
856	27	11	2	89	83	11.3	11.3	100	60	100	60							1
857	25	5	3	76	80	11.2	8.2	102	71	107	86							1
858	23	10	1	61	107	12.5	13.8	133	98	121	66							1
859	42	9	5	77	107	12.1	11.4	106	65	112	76							1
860	25	4	1	74	65	12.6	14	130	70	110	70							3
861	36	13	1	63	106	11	11.2	100	60	120	80							1
862	35	13	1	63	61	11	11.3	100	60	120	80							3
863	30	6	1	84	64	13.6	12.3	120	70	130	60							3
864	23	9	1	77	71	11.9	11.4	104	86	115	75							1
865	40	8	3	76	89	11.1	11	122	89	110	90							3
866	28	7	1	104	95	12	10.9	110	85	123	88							3
867	21	7	3	112	126	11.4	12.6	110	70	104	72							3
868	36	6	2	81	83	12.7	13.2	107	77	105	71							1
869	36	12	2	74	67	13.5	12.4	109	60	117	59							3
870	28	11	5	78	91	13.7	12.6	106	72	150	100							3
871	29	11	3	88	110	12.4	10.6	107	77	120	80							1
872	26	6	3	88	98	11.8	10.5	110	70	120	71							1
873	18	7	3	88	88	13.4	13.3	111	66	121	77							3
874	26	9	3	93	95	12.4	12.5	100	70	110	70							3
875	30	8	2	99	75	10.5	11	110	75	111	76							3
876	20	7	1	75	60	11.8	12.2	80	50	115	60							3
877	32	6	3	81	95	13.2	12.3	105	68	118	75							3
878	28	12	2	95	78	12	9.1	107	71	139	86							2
879	29	8	1	81	99	12.1	11.6	100	86	126	82							2
880	24	12	3	94	135	12.1	10.4	113	64	132	68							2
881	28	12	1	88	78	8.4	9.3	85	77	112	94							3
882	32	5	1	70	65	12.5	12.4	100	60	112	65							3
883	23	6	4	98	99	12.9	13.3	115	65	130	75							3
884	26	11	3	100	82	11.2	10.5	104	55	98	60							3
885	27	8	4	81	99	10.9	9.9	113	72	107	75							3
886	31	8	1	89	88	12.2	11.8	132	84	142	66							1
887	23	10	1	64	69	10.9	12	120	60	130	70							1
888	25	5	1	76	82	9.9	9.4	108	62	115	71							1
889	23	12	3	72	67	10.9	10.6	96	62	101	71							1
890	21	13	3	112	100	11.1	12.8	113	73	127	56							3
891	23	8	1	75	56	12.4	12.2	114	69	102	58							1
892	18	8	1	115	120	12.8	12.9	114	61	103	63							3
893	32	5	5	89	73	13.2	11.2	126	81	113	60							3
894	31	8	4	92	86	13.6	14.5	133	79	147	75							1
895	24	3	4	60	91	11.7	11.9	110	72	114	73							1
896	16	10	3	86	74	12.2	10.7	90	60	110	70							3
897	21	7	3	62	99	12.6	11.2	115	70	108	51							1
898	26	6	1	59	60	12.9	11.9	123	50	155	95							1
899	30	5	2	122	77	11.9	10.8	112	95	132	74							3
900	21	5	2	106	100	10.8	11.3	126	68	122	92							3
901	18	6	4	92	70	11.7	10.8	103	60	115	78							1
902	21	6	4	95	77	11.5	10.8	98	52	101	63							3
903	30	7	2	88	94	13.1	12.5	90	60	112	70							2
904	25	11	3	79	70	13	11.7	120	79	127	63							2
905	27	13	3	89	89	11.6	11.2	89	73	129	75							1
906	20	4	1	86	92	12.2	11.3	119	89	121	68							3
907	19	6	1	93	99	12	12.4	132	88	132	89							3
908	26	3	2	82	89	7.9	8.3	127	78	129	74							3
909	16	5	2	94	93	11.8	11.3	111	75	122	89							3
910	18	8	2	108	97	9.1	11.3	100	56	98	54							3
911	22	8	5	82	117	11.9	13	106	53	110	64							3
912	22	4	1	83	88	13.5	12.6	88	78	116	92							3
913	19	10	1	97	98	10.8	10.3	92	68	124	83							3
914	19	4	3	99	101	13.6	12.8	122	79	112	97							1
915	18	10	1	92	88	13.5	11.6	132	84	139	79							3
916	23	7	3	106	129	11.6	10.3	100	60	107	73							3
917	20	8	2	84	63	11.8	12.8	92	72	108	70							3
918	27	7	3	68	127	12.2	11.7	100	80	120	90							3
919	18	9	2	81	83	12.3	13.5	123	57	126	66							2
920	26	9	2	85	84	11.7	12.8	123	66	115	80							3
921	22	8	3	96	88	12.3	12	115	78	93	88							2
922	35	13	2	96	122	12	12.3	126	87	122	74							3
923	29	8	3	99	81	12.8	12	122	87	111	89							3
924	25	13	1	129	122	11.8	12.2	97	76	103	95							2
925	35	9	1	80	91	12.4	12.1	120	70	120	70							3
926	27	6	1	91	129	12.5	12.1	90	70	111	71							3
927	17	7	3	77	70	11.4	12.2	114	69	114	72							3
928	21	8	2	77	85	12.3	10.4	98	65	91	50							2
929	33	10	1	68	76	14.1	13.9	96	60	114	74							1
930	34	8	4	91	132	11.9	12.2	92	78	132	69							3
931	20	7	1	98	68	12.7	12.3	89	76	131	92							3
932	20	7	1	90	100	12	11.9	90	50	100	60							3
933	18	8	1	122	89	13.4	12.3	119	89	121	84							3
934	24	5	3	91	110	11.3	12.7	110	70	120	80							2
935	25	10	2	97	99	11.5	11.2	112	68	111	81							1
936	34	11	2	83	102	10.7	10.6	139	84	111	68							3
937	36	5	1	86	80	13.1	12	100	70	120	70							3
938	26	4	2	94	76	13.5	11.5	117	75	127	87							3
939	18	7	6	60	68	11	10.6	125	88	122	80							3
940	24	12	2	89	128	13.9	12.8	120	70	105	68							2
941	39	5	5	79	81	11.8	11.5	110	65	109	74							3
942	19	3	1	93	150	11.7	15	110	70	110	80							3
943	27	13	5	92	84	12.6	13	104	51	117	61							2
944	34	7	2	97	73	10.8	10.1	104	65	103	56							3
945	23	9	2	88	78	12.2	12	123	78	122	72							3
946	28	10	2	89	89	10.8	11.1	119	79	132	88							3
947	23	11	2	65	73	10.2	9.8	93	88	132	75							3
948	26	12	2	90	85	12.5	10	95	76	130	88							2
949	30	13	2	62	80	13.7	12.3	80	60	120	80							3
950	28	13	1	88	86	12.4	12.4	104	78	103	74							1
951	28	5	3	99	88	10.2	10.1	89	79	112	79							3
952	36	4	3	94	78	11.1	11	115	96	93	84							3
953	33	4	2	87	88	11.7	11.4	93	78	98	87							3
954	21	11	2	106	97	12.1	11.9	123	77	120	72							3
955	22	9	3	106	98	12.8	13.2	128	89	128	87							3
956	18	8	1	80	119	13.1	12.8	123	78	125	76							3
957	25	6	2	78	113	10.8	11.2	105	59	112	78							3
958	31	5	2	94	100	11.2	12.8	109	83	111	98							1
959	26	11	2	91	88	11.9	13.8	120	80	107	80							3
960	21	13	1	93	83	12.7	10.3	117	78	108	86							3
961	19	6	3	78	113	9999	9999	9999	9999	112	78							2
962	22	5	3	94	100	11.2	12.8	9999	9999	111	98							3
963	21	11	2	9999	9999	9999	9999	9999	9999	107	80							3
964	23	13	1	9999	9999	9999	9999	9999	9999	108	86							3
965	19	8	1	96	86	11.1	11.2	123	78	128	76							2
966	19	9	1	90	89	12.8	12.3	134	88	97	84							3
967	34	12	1	76	78	11.8	11	119	77	132	76							3
968	31	9	2	81	88	13	13.2	124	82	122	89							3
969	21	7	2	94	96	11.6	11.8	122	79	99	79							3
970	36	7	2	89	89	11.8	12.1	110	79	125	88							1
971	20	7	2	96	102	12.8	12.8	111	97	94	68							3
972	23	5	1	123	108	11.1	11	122	79	89	84							3
973	21	6	3	99	96	11.1	11.2	120	89	121	79							2
974	27	6	1	78	83	13.1	11.2	111	78	142	79							3
975	34	7	2	125	128	13.1	12.9	90	85	95	96							3
976	32	8	1	92	99	11.9	12.3	92	88	122	88							3
977	21	8	2	96	132	11.5	11.2	93	78	132	78							3
978	20	8	1	133	81	13.8	13.7	121	79	103	79							3
979	35	8	2	101	99	11.1	11.4	112	87	132	78							3
980	25	8	2	99	98	10.2	10	124	79	108	88							3
981	25	10	2	88	81	11.9	11.1	139	89	137	96							2
982	17	8	1	124	92	13.2	13.6	111	94	129	85							3
983	27	8	2	94	89	10.8	10.7	132	84	142	79							2
984	32	9	2	79	96	12.1	12	131	69	137	79							3
985	20	6	2	74	83	12.5	12.8	98	65	113	79							3
986	25	8	2	98	85	11.4	11	97	72	132	89							3
987	28	9	2	99	90	13	12.6	129	88	122	89							3
988	20	8	1	77	137	12.4	11.8	85	77	131	101							3
989	25	10	2	94	94	11.8	11.2	95	79	131	85							3
990	38	9	2	69	77	9.8	10.4	79	62	123	85							3
991	34	8	1	78	89	10.6	11.2	89	77	119	78							1
992	22	8	2	83	92	10.7	11.1	89	66	133	89							3
993	23	8	2	88	79	12.4	12.3	123	69	132	87							1
994	28	7	2	89	80	12	11.7	92	78	103	79							2
995	26	8	1	123	101	14.7	13.7	113	84	123	112							2
996	17	9	1	96	102	12.8	12.6	123	74	121	89							2
997	21	8	3	107	122	11.6	12.2	98	79	132	84							3
998	26	8	2	98	103	10.8	11	133	84	133	94							3
999	24	8	1	111	89	11.3	11.2	103	89	113	88							3
1000	28	8	1	99	104	12.7	12	121	63	101	89							1
1001	27	3	1	89	90	11	11.4	111	79	119	79							3
1002	21	4	2	87	92	13.2	13.4	133	85	104	100							3
1003	30	8	2	88	88	11.9	11	93	80	111	72							3
1004	26	12	1	90	78	12.3	12	120	86	122	77							1
1005	24	8	1	76	87	10.5	10.2	101	74	121	89							1
1006	42	13	1	80	83	12.4	11.9	100	68	129	103							3
1007	23	8	1	60	69	9.3	9.8	113	88	111	62							3
1008	28	3	1	94	78	9.7	10.2	97	67	92	66							3
1009	27	9	1	74	123	13.7	12.8	119	89	119	78							3
1010	26	8	1	98	91	13.9	13.4	107	74	106	97							3
1011	24	5	1	88	93	10.4	11.1	121	92	132	93							2
1012	31	8	1	67	90	11.6	11.6	118	88	121	84							2
1013	20	8	1	86	94	11.7	12.3	129	83	112	87							3
1014	39	12	1	88	99	10.4	10.3	113	79	139	74							2
1015	25	9	1	66	78	9.6	9.5	128	87	97	63							3
1016	24	12	2	77	88	10.7	10.4	106	88	123	89							1
1017	19	7	1	78	89	11.4	11.1	97	89	111	84							3
1018	28	5	2	88	84	11	11.3	93	74	117	98							3
1019	26	8	1	96	99	10.2	10	113	93	98	75							3
1020	24	8	1	86	96	9.7	9.7	87	69	122	88							3
1021	17	13	1	81	77	12.4	12.8	126	89	112	89							3
1022	20	9	1	90	68	10.8	10.9	112	67	106	77							3
1023	23	6	2	88	81	11.7	13.2	106	84	119	65							3
1024	24	8	1	91	92	12.7	13.7	124	67	102	75							3
1025	20	8	2	77	130	11.3	12.8	123	68	121	55							3
1026	38	9	1	99	112	14.1	13.7	137	88	118	78							3
1027	25	6	3	111	92	11.2	13.4	106	89	116	70							3
1028	26	5	2	103	96	11.5	13.7	120	77	115	86							3
1029	27	10	3	88	123	13	12.9	103	80	100	75							3
1030	28	9	1	99	112	13.9	12.3	99	67	110	77							1
1031	23	7	1	87	102	11.9	13	99	77	125	80							3
1032	22	6	1	107	103	11	12	84	83	102	80							3
1033	41	10	1	103	68	11.8	9.9	134	67	135	85							1
1034	24	9	1	86	93	10	10.3	132	89	118	85							3
1035	15	12	1	94	93	8.6	9.2	128	88	79	63							3
1036	19	12	1	100	101	11.7	10.8	113	57	122	70							1
1037	29	8	2	88	77	13.2	12.9	118	82	120	77							3
1038	42	7	1	84	67	11.8	11.7	112	98	110	65							3
1039	21	10	2	78	71	10.7	13.5	112	89	100	63							2
1040	24	9	2	88	69	12.6	11.9	111	88	105	88							3
1041	26	8	1	79	57	12.4	13.8	126	78	125	78							1
1042	34	7	1	96	110	12.9	11.6	95	77	128	67							1
1043	22	9	1	77	115	11.2	12.1	125	97	129	74							3
1044	24	8	2	88	9999	13.2	9999	118	82	9999	9999							3
1045	24	7	2	84	9999	11.8	9999	112	98	9999	9999							3
1046	26	10	2	78	9999	10.7	9999	112	89	9999	9999							1
1047	27	9	2	88	9999	12.6	9999	111	88	9999	9999							2
1048	31	8	2	79	9999	12.4	9999	9999	9999	125	78							3
1049	32	7	2	96	110	12.9	11.6	9999	9999	128	67							3
1050	40	9	2	9999	9999	11.2	12.1	9999	9999	129	74							3
1051	36	7	2	110	88	11.6	13.8	90	72	131	88							1
1052	24	8	2	88	90	11.1	10.9	104	88	113	68							1
1053	35	13	3	82	89	11.2	11	112	89	123	74							2
1054	17	11	1	77	83	10.8	11	119	69	133	92							3
1055	35	8	2	98	90	11.9	12.3	97	89	112	83							1
1056	40	11	1	132	123	13.2	13.2	119	89	121	88							1
1057	28	9	1	77	100	13.3	11.8	99	66	117	88							1
1058	41	8	2	93	90	11.9	11.4	111	89	120	67							2
1059	20	12	2	88	91	14.9	12.9	120	99	120	83							3
1060	25	11	2	92	80	12.8	11.8	111	89	100	61							3
1061	27	11	1	100	78	11.2	10.2	118	87	121	69							3
1062	40	11	1	84	80	9.8	10.2	95	84	133	74							2
1063	34	9	1	78	88	10.3	10.5	98	77	93	69							3
1064	28	8	1	124	120	13.2	13	112	85	101	92							3
1065	24	12	2	99	86	12.1	12.5	132	87	100	84							3
1066	37	8	1	89	99	11.8	11.4	122	79	107	81							3
1067	25	13	1	95	92	13.8	13.6	94	75	121	68							3
1068	25	11	2	76	97	12	11.8	89	63	129	88							2
1069	23	10	1	82	92	11.3	11	97	66	129	77							1
1070	23	9	2	90	89	13.8	13.2	142	87	106	75							3
1071	22	13	3	78	88	12.9	13.2	122	96	93	79							3
1072	29	10	1	88	90	11.2	11	103	89	87	84							1
1073	25	9	2	93	93	13.9	13.8	137	98	123	87							3
1074	26	12	2	78	88	12.8	12.3	129	79	98	76							1
1075	29	12	1	93	92	11.7	11.7	113	84	122	89							1
1076	26	10	3	88	78	12.8	12.5	132	88	128	73							3
1077	26	10	1	87	89	12	11.7	132	88	126	84							1
1078	26	13	1	79	80	13.1	12.6	122	77	132	95							3
1079	25	13	2	86	89	13.9	13.3	137	74	99	87							1
1080	19	13	2	87	85	12.8	13.1	132	78	111	88							3
1081	17	8	2	123	94	11.8	11.4	121	88	122	89							3
1082	32	10	3	78	83	11.9	12.3	131	88	112	89							3
1083	24	9	2	88	67	12.9	13.2	129	83	132	78							1
1084	39	9	1	93	90	11.9	11.2	116	73	122	85							1
1085	27	8	2	88	79	10.4	10	124	78	97	89							1
1086	28	9	1	99	88	12.1	11.8	125	78	117	57							3
1087	32	12	2	79	82	10.6	12.4	90	86	120	63							3
1088	22	9	2	99	88	12.1	11.8	125	78	9999	9999							1
1089	25	12	3	79	9999	10.6	9999	90	86	9999	9999							1
1090	19	7	1	99	96	10.8	11.6	93	89	117	89							2
1091	34	9	2	112	117	14.9	11.1	120	87	98	66							3
1092	28	5	1	86	99	12.8	13.2	110	87	104	74							3
1093	25	11	2	109	91	10.7	12.7	117	65	108	71							3
1094	23	12	2	97	98	11.8	11.1	122	78	120	83							1
1095	18	9	2	112	117	9999	9999	120	87	9999	9999							1
1096	29	5	2	86	99	12.8	13.2	110	87	9999	9999							3
1097	25	6	1	81	94	12.5	11.8	132	82	95	80							1
1098	22	13	1	143	123	11.8	12.2	131	83	98	79							3
1099	19	9	1	72	70	11.1	12.8	111	68	110	88							1
1100	22	4	2	70	81	13.5	10	94	75	128	64							1
1101	26	5	1	121	70	10.6	11	100	94	90	83							3
1102	20	9	3	114	128	11	11.5	117	58	107	66							1
1103	26	13	2	115	97	10.6	11.3	121	78	112	89							2
1104	20	13	2	91	96	10.3	10.8	111	84	132	83							3
1105	39	11	1	87	82	11.4	11.1	111	75	122	89							1
1106	34	11	2	96	76	13.1	13.1	96	81	94	79							3
1107	35	5	2	94	107	12.8	12.4	98	64	120	71							1
1108	36	8	1	100	78	13.6	13.6	110	55	134	85							1
1109	37	12	1	120	98	10.8	12.1	119	55	120	75							1
1110	21	11	1	88	82	12.7	12.3	132	78	94	79							3
1111	20	11	1	99	122	13.8	13.5	132	89	89	61							2
1112	24	13	2	92	99	12.3	12	112	93	142	78							3
1113	21	4	2	94	120	10.8	10.2	137	75	109	67							3
1114	33	12	4	102	77	11	10.7	93	73	122	77							1
1115	29	10	2	106	100	10.7	11.1	86	65	103	76							3
1116	29	12	3	83	107	12.3	12.3	128	83	137	78							3
1117	24	10	2	82	89	11.1	10.8	99	76	113	79							3
1118	33	11	2	85	88	12.4	12.1	125	84	86	84							3
1119	22	8	1	86	94	11.6	12.1	121	88	113	73							1
1120	27	9	3	98	99	10.9	11.3	95	79	97	78							1
1121	37	12	2	78	90	10.7	10.3	122	85	93	69							3
1122	32	10	2	132	123	13.8	12.1	132	84	113	83							3
1123	23	12	1	98	122	11.1	10.8	112	75	132	93							1
1124	24	9	1	84	88	9.7	10.2	78	68	132	89							2
1125	41	9	1	78	89	12.4	12.2	90	84	124	77							1
1126	24	6	2	125	96	14.2	14	142	87	128	67							1
1127	24	9	2	76	102	11.8	11.1	93	63	112	107							2
1128	19	13	1	133	88	12.9	13.3	122	57	104	95							3
1129	22	10	2	83	77	14.5	14.1	132	79	97	78							3
1130	23	9	1	82	110	11.7	11.6	117	99	111	65							1
1131	26	6	1	100	107	12.9	11.4	113	78	121	63							3
1132	41	8	2	99	109	12.9	9	120	65	123	76							3
1133	19	9	2	9999	9999	9999	9999	9999	9999	111	65							1
1134	23	6	2	9999	9999	9999	9999	113	78	9999	9999							3
1135	32	8	3	9999	9999	9999	9999	120	65	9999	9999							1
1136	22	12	1	122	123	13.6	13.8	99	87	89	74							3
1137	22	7	1	64	64	11.6	11.5	99	63	117	80							3
1138	28	9	1	68	68	14	9.1	94	80	107	90							1
1139	26	7	1	64	64	11.6	13.5	107	80	113	87							1
1140	21	6	3	70	127	11.8	9.7	93	85	120	70							1
1141	26	2	2	66	123	13	8.8	113	85	120	70							3
1142	17	9	1	75	123	13.2	11.5	120	80	100	85							3
1143	23	10	2	66	78	10.9	12.5	95	71	110	80							3
1144	19	8	1	82	88	11.1	11.8	128	63	101	77							3
1145	27	6	1	96	77	12	11.8	119	67	133	78							3
1146	26	11	1	115	96	11.9	12.9	118	88	120	74							2
1147	17	3	1	89	106	12	11.8	124	76	127	84							2
1148	21	4	1	81	83	12.8	12	136	78	132	91							3
1149	32	10	4	96	97	13.3	12.9	117	78	123	73							1
1150	20	9	2	98	111	12.7	12.7	125	87	132	78							3
1151	20	11	2	88	108	12.9	11	115	88	111	83							3
1152	30	12	2	72	121	13.7	11.9	110	76	100	84							3
1153	33	8	3	110	120	11.4	12.9	125	69	99	85							3
1154	21	9	3	98	9999	9999	12.7	125	87	9999	9999							3
1155	21	11	2	9999	9999	12.9	11	115	88	9999	9999							3
1156	23	12	2	9999	9999	13.7	11.9	110	76	9999	9999							1
1157	26	8	3	110	120	9999	9999	125	69	9999	9999							3
1158	32	8	3	95	99	12.7	12.3	122	84	89	79							3
1159	28	8	3	67	80	13.3	12.4	101	77	105	78							3
1160	28	4	2	120	88	8.7	13	110	55	123	61							1
1161	22	6	2	73	78	12.4	11	111	77	112	67							3
1162	40	8	2	112	108	11	14.7	89	56	133	88							3
1163	21	6	1	83	76	12	13.8	106	89	103	77							3
1164	26	9	3	92	62	12.7	12.8	120	79	129	80							3
1165	26	9	2	79	80	10.4	14	116	71	103	75							3
1166	28	10	2	82	126	10.9	9.7	103	80	121	88							3
1167	26	9	2	99	108	11.8	9.9	100	85	115	77							2
1168	21	9	3	110	112	11.8	12.7	114	66	139	76							3
1169	23	4	4	110	75	10.6	11.4	126	78	102	78							3
1170	28	8	2	82	77	11.4	11.7	121	64	135	66							3
1171	21	9	1	118	123	10.9	11.7	110	73	102	76							3
1172	22	4	1	66	108	10.9	12.1	123	78	115	80							1
1173	24	9	2	72	104	11.9	13.8	127	67	100	63							3
1174	32	7	1	60	99	12.8	13.8	130	88	110	85							3
1175	23	10	1	63	93	11.2	10.7	123	78	125	95							3
1176	22	9	1	86	90	12.7	10.8	106	67	118	88							1
1177	16	12	1	89	93	11.3	12	116	65	91	86							2
1178	16	8	2	104	142	11.8	9.8	109	95	120	95							2
1179	30	7	3	122	117	13	12.8	104	88	115	64							3
1180	28	8	4	112	72	11	11.1	119	77	110	77							3
1181	28	11	2	68	81	11.6	13.5	113	73	122	74							3
1182	20	8	3	67	87	11.9	13.6	111	80	99	85							2
1183	27	11	1	72	88	12.1	11.7	100	64	129	99							2
1184	18	8	2	67	83	13.2	12.5	96	70	131	91							3
1185	27	9	2	110	84	13.4	10.9	103	67	100	88							2
1186	22	11	2	94	88	11.8	13.4	112	83	100	77							1
1187	22	7	3	121	132	13.8	12.8	110	53	122	78							1
1188	25	6	3	97	117	11	11.9	90	72	102	73							3
1189	29	10	2	85	127	12.5	9.9	100	80	104	91							2
1190	31	9	1	95	78	12.8	10.5	120	92	119	77							3
1191	29	13	2	145	67	12.9	10.7	123	71	100	81							2
1192	18	9	1	91	105	11.8	10.9	100	65	116	52							3
1193	19	11	1	110	87	11.7	12.8	116	65	106	68							3
1194	32	9	1	66	124	12.9	13.2	120	55	123	80							3
1195	22	8	1	78	77	11.3	10.8	105	78	114	52							2
1196	24	8	2	119	67	12.8	11	100	80	120	76							3
1197	39	9	1	112	72	10.7	11.7	90	77	110	78							3
1198	28	10	3	113	88	11.2	12.9	85	78	120	85							3
1199	19	11	3	107	65	8.9	13.2	95	65	125	78							3
1200	38	12	1	80	105	14	12.8	104	90	121	70							2
1201	26	12	1	102	114	13.2	12.9	87	76	111	56							2
1202	22	8	1	99	109	12.8	11.8	113	77	120	85							3
1203	21	4	1	94	119	11.6	10.8	108	73	130	81							2
1204	18	10	1	73	81	11.9	13.2	91	84	125	82							3
1205	43	7	2	73	78	12.9	11.4	125	67	97	90							3
1206	20	8	1	74	66	11.1	11.9	115	63	90	66							3
1207	37	12	2	92	76	11	11.8	113	67	117	64							3
1208	24	11	3	106	55	12.7	13.4	112	64	120	73							3
1209	27	10	2	85	69	10.1	12.5	102	66	121	91							2
1210	26	8	1	108	66	11.7	11.5	118	86	117	85							1
1211	38	9	3	80	89	8.8	10.7	121	92	111	61							3
1212	23	12	2	101	145	11.8	14	130	84	98	80							1
1213	30	9	2	120	120	11.8	11.9	119	88	112	63							1
1214	23	9	2	125	112	12.7	11.7	119	97	116	85							1
1215	22	11	1	102	96	12.9	8.8	115	55	105	76							1
1216	23	9	2	98	83	13.6	9.8	126	65	103	54							1
1217	26	4	1	83	107	8.1	9.5	109	72	112	65							1
1218	34	6	2	75	88	13.9	13.8	135	105	128	78							1
1219	34	8	3	87	97	11.3	12.9	140	102	119	85							1
1220	30	9	1	82	80	12.9	13.1	119	63	120	88							1
1221	32	5	1	60	104	13.1	13.6	99	70	92	83							1
1222	19	12	1	111	97	10.8	12.9	115	66	110	88							3
1223	37	13	2	123	116	11.2	11.9	110	54	120	68							3
1224	29	9	2	125	125	11.8	11.1	110	76	125	70							3
1225	28	8	3	80	108	12.7	11.8	105	89	100	58							3
1226	21	7	2	81	107	12.6	8.8	100	54	112	64							3
1227	21	10	2	118	80	11	10.9	110	81	128	88							3
1228	29	10	2	95	113	11.5	9.9	109	58	100	75							3
1229	21	6	2	137	122	13.8	13.9	95	66	117	69							2
1230	23	10	2	107	112	12.7	11.1	99	63	100	74							3
1231	26	12	2	88	78	11.6	10.4	101	76	112	88							3
1232	23	11	2	82	90	12.6	12	107	65	102	68							3
1233	27	12	2	93	110	12.7	12.4	106	78	104	70							1
1234	28	9	2	110	98	10.8	10.7	104	78	119	58							3
1235	23	7	1	112	95	10.5	12	113	78	115	75							3
1236	51	6	1	106	109	11.5	10.2	116	55	121	79							2
1237	37	13	2	77	123	13.8	12.8	100	78	128	95							3
1238	35	7	2	121	119	12.8	12.7	112	75	106	77							3
1239	22	7	2	121	119	12.8	12.7	112	75	9999	9999							3
1240	38	11	2	95	92	13.6	13	130	80	120	80							1
1241	21	9	2	109	159	14.7	12.9	116	79	120	71							1
1242	29	3	8	86	92	13	14.4	110	70	130	80							2
1243	20	11	6	78	75	11.5	10.9	90	60	122	69							1
1244	27	8	2	88	144	13.4	13.9	100	60	105	67							3
1245	22	13	3	77	99	12.3	13.3	96	67	107	53							1
1246	31	5	4	84	83	11.7	10.3	120	80	124	76							2
1247	32	11	2	87	90	9.6	11.2	110	70	112	80							3
1248	30	12	3	92	70	11.7	12.6	109	64	129	87							1
1249	25	14	4	69	121	15	13.2	132	83	134	88							3
1250	26	6	3	94	84	10.3	12.5	114	84	110	80							3
1251	20	7	1	70	94	11.4	11.8	99	65	117	67							1
1252	21	7	6	87	78	12.3	11.5	88	87	96	62							3
1253	30	12	2	91	9999	11.4	11.3	110	60	120	77							3
1254	28	8	1	74	86	11.6	12.7	119	75	110	69							3
1255	29	9	8	68	90	13.6	12.1	97	66	117	70							3
1256	27	13	3	102	84	9.9	11.9	116	74	143	86							2
1257	29	12	4	92	143	14	12.7	123	78	115	70							3
1258	41	8	2	106	81	12.4	13.8	119	68	103	66							3
1259	27	3	2	82	84	13.8	11.2	115	52	101	64							1
1260	26	12	7	100	71	12	10.9	124	78	119	78							2
1261	31	9	2	86	79	12.2	12.4	104	64	91	53							1
1262	31	9	1	78	63	13.9	12.6	110	70	120	80							3
1263	27	9	3	117	88	11.3	10.6	100	70	108	76							3
1264	32	7	3	75	80	13.3	11.9	109	64	118	92							1
1265	21	11	2	90	92	12.6	11.1	122	55	116	70							2
1266	34	5	2	83	65	11.3	13.2	110	78	119	74							3
1267	26	6	3	98	112	11.3	15	130	88	150	90							1
1268	21	9	1	70	70	10.7	11.9	114	82	107	76							3
1269	29	10	3	89	81	13.2	11.7	107	82	112	80							1
1270	26	9	2	94	151	12.1	11.1	99	64	123	76							3
1271	21	5	2	92	83	9.6	9.8	124	79	108	66							3
1272	23	8	4	85	79	13.6	14	132	89	128	80							1
1273	35	9	1	89	76	10.8	13.4	110	56	99	48							3
1274	40	8	2	64	72	13.1	12.9	96	63	100	57							1
1275	35	11	1	116	126	10.8	10.5	120	80	110	70							1
1276	27	14	6	67	80	11.9	11.1	108	52	120	80							1
1277	28	14	2	78	78	13.3	11	118	60	106	63							3
1278	32	10	3	81	87	12	12.9	108	83	106	62							2
1279	34	6	1	89	95	11.6	11.4	110	70	100	60							3
1280	27	5	5	85	78	12.1	12.9	110	70	133	92							1
1281	43	7	6	99	104	11.9	9.8	118	71	127	81							1
1282	39	14	1	76	82	10.3	11.4	117	76	124	84							3
1283	33	10	1	75	69	12.1	12	100	60	110	70							2
1284	33	9	2	102	98	12.3	11.2	111	78	117	75							3
1285	33	8	2	99	78	11.8	10.8	119	53	93	68							1
1286	24	7	4	70	110	13.9	14.7	110	55	136	88							3
1287	20	13	2	62	98	11.5	11	107	61	111	71							1
1288	26	12	1	76	106	11.5	12.3	107	69	116	64							2
1289	23	4	1	110	100	13.4	10.2	111	66	118	72							3
1290	28	8	1	77	90	10.8	11.5	128	85	133	86							3
1291	29	10	1	74	87	11.7	11.3	98	62	93	58							3
1292	23	9	2	79	89	9.9	10.1	119	54	123	66							1
1293	36	9	4	73	75	10.9	10.2	90	52	100	61							2
1294	22	10	6	77	84	12.1	11.8	100	60	120	79							3
1295	28	7	4	73	85	11.8	12.2	113	58	121	72							3
1296	38	12	2	59	78	11.2	10.7	117	59	119	76							3
1297	26	10	2	59	81	11.9	11.2	100	53	101	60							3
1298	29	8	6	62	76	12.9	12.6	118	57	121	79							3
1299	22	9	2	98	107	10.9	11.7	105	59	116	76							1
1300	31	7	2	59	76	12.3	12.6	122	66	100	70							2
1301	34	14	2	54	87	12.9	12.2	127	76	115	75							1
1302	34	4	2	67	90	12.9	9.4	124	81	115	70							3
1303	26	13	1	80	100	12.9	11.4	124	67	120	75							3
1304	30	9	6	82	80	12.9	12.5	90	63	110	75							1
1305	22	8	2	80	82	10.6	10.2	110	70	85	55							3
1306	33	6	2	72	93	12	10.7	129	74	146	66							3
1307	27	10	1	77	95	12.6	11.4	113	66	111	60							1
1308	28	13	1	86	84	11.9	12.6	124	57	119	67							1
1309	28	9	4	69	75	12.4	13.2	105	67	114	73							1
1310	26	6	3	114	126	14.6	13.9	101	65	110	70							2
1311	20	9	1	76	84	11.9	12	80	50	98	78							2
1312	40	8	2	68	96	11.4	12.4	95	59	91	65							1
1313	29	9	7	93	99	12.9	12.3	116	89	117	70							1
1314	41	9	2	112	115	13.8	13	123	88	119	56							3
1315	32	7	1	88	79	14.1	15	117	88	128	87							2
1316	20	11	2	115	110	11.7	12.8	117	71	124	80							3
1317	24	6	5	86	87	11.5	10.7	114	78	128	85							1
1318	19	6	2	79	80	10.4	12.7	110	80	115	68							3
1319	21	14	2	80	62	12	13.5	110	70	110	70							3
1320	41	6	3	88	67	9.5	11.6	104	78	110	53							2
1321	30	7	1	75	90	12.1	11.1	120	75	120	80							2
1322	16	8	3	72	70	10.6	10.3	100	72	123	82							2
1323	30	13	2	111	83	12.1	10.8	110	86	100	60							1
1324	35	11	2	70	74	11.9	12.3	110	60	115	75							1
1325	41	9	3	89	118	11.1	13.5	98	51	113	65							1
1326	32	5	3	77	104	12.6	8.7	97	76	120	65							3
1327	38	6	2	69	60	13.4	11.7	103	61	100	60							3
1328	34	12	4	68	71	13.3	11.7	119	70	123	71							3
1329	24	9	6	73	80	10.8	11.1	126	80	119	76							1
1330	35	12	2	81	79	10.7	11.5	119	82	127	86							2
1331	22	13	4	78	84	12.4	11.5	110	70	115	80							3
1332	22	7	2	78	80	13.4	11.2	115	64	113	61							2
1333	19	11	1	99	143	12.5	12.1	99	64	123	86							3
1334	23	10	2	105	87	13	13.2	129	84	136	79							3
1335	23	9	2	115	78	11.8	11.7	122	76	127	73							3
1336	39	7	9	100	83	13.7	14.5	110	71	125	84							1
1337	23	8	4	97	110	11.6	13.7	123	73	130	80							3
1338	35	12	4	105	110	10.6	12.8	120	80	129	77							3
1339	33	10	2	87	91	12.6	12.4	129	84	142	78							1
1340	29	8	1	99	83	12.9	12.1	99	64	123	76							3
1341	20	13	2	125	96	12.9	10.7	111	69	121	82							3
1342	30	10	1	87	106	14	12.9	118	74	131	77							3
1343	33	13	1	90	90	11.5	11.9	104	59	113	71							3
1344	28	12	1	126	79	12.8	12.6	119	69	123	86							1
1345	30	6	3	69	78	13.8	12.9	128	98	123	88							3
1346	26	10	4	78	89	11.2	10.3	114	71	108	86							3
1347	38	6	4	75	106	12	11.1	117	62	111	56							2
1348	35	11	11	84	108	9.9	8	120	80	116	69							3
1349	19	10	5	86	70	11.3	10.4	90	60	95	60							2
1350	36	9	5	80	80	12	12	121	69	111	75							1
1351	26	6	2	77	90	11.2	9.6	100	70	110	80							3
1352	33	13	3	81	73	10.9	9.8	124	76	126	81							1
1353	20	11	5	113	102	13.2	13	110	70	117	76							3
1354	24	9	2	89	85	12.7	12.1	118	65	120	75							3
1355	19	6	2	106	82	10.6	11.4	110	66	116	70							1
1356	31	8	2	107	165	13.9	12.6	114	74	120	75							1
1357	30	4	2	72	87	12.7	12.2	109	74	108	66							2
1358	24	13	4	93	98	11.7	11.1	130	70	120	89							1
1359	33	6	2	91	92	13	12.7	100	50	110	70							3
1360	27	10	2	73	89	11.5	12.4	110	70	114	74							1
1361	26	13	4	76	100	13	13.9	97	57	109	65							3
1362	18	9	5	98	85	10.7	9	108	59	113	70							2
1363	27	8	3	81	105	11.3	12.1	129	67	123	70							2
1364	18	4	4	89	95	13.3	10.8	109	67	124	76							3
1365	32	9	2	92	97	14.8	12.4	92	65	119	59							3
1366	27	9	1	83	101	10.7	11.6	119	64	133	84							3
1367	33	8	1	94	78	13.9	11.2	120	67	100	55							1
1368	19	5	3	70	88	10.8	12.8	121	87	110	68							2
1369	21	7	3	77	98	12.7	11.9	123	78	90	61							3
1370	28	12	3	89	86	12	12.9	108	67	110	55							3
1371	22	9	7	77	78	10.7	11	105	79	110	78							3
1372	25	7	1	89	92	11.2	11	122	83	112	54							1
1373	25	4	2	9999	88	9999	11	9999	9999	89	76							3
1374	25	8	6	92	95	10.2	9.8	108	69	120	80							1
1375	28	10	6	76	81	11.2	13.6	107	76	135	88							1
1376	26	7	2	80	104	10.8	14.3	98	54	130	70							2
1377	27	3	1	117	187	9.9	10.1	108	71	119	67							3
1378	47	12	8	74	86	12.5	12.7	94	56	104	70							2
1379	26	9	3	89	97	12.8	11.8	111	74	114	75							3
1380	26	9	2	97	72	10.6	11.8	98	82	106	51							3
1381	28	6	2	64	88	12.8	12.6	122	65	110	77							3
1382	31	13	1	61	72	11.2	11.9	119	76	106	66							3
1383	44	12	2	87	88	11.6	12.5	110	70	100	70							1
1384	26	6	2	88	140	13.9	11.4	109	74	128	74							2
1385	41	7	2	89	95	12.8	11.8	102	66	114	69							3
1386	29	12	2	80	99	9.8	11.9	109	64	120	69							1
1387	29	10	1	105	86	10.5	10.1	117	74	112	71							1
1388	22	9	1	62	136	13.2	9.5	106	65	113	72							3
1389	30	7	2	88	102	10.8	11.4	130	78	108	75							1
1390	25	9	3	102	97	10.7	11.6	100	89	115	70							3
1391	21	9	3	9999	102	9999	12.9	9999	9999	92	63							3
1392	28	9	1	66	73	11.9	12.2	104	55	110	70							1
1393	23	12	7	82	83	10.5	10.9	110	89	110	89							3
1394	25	14	1	69	70	11.4	11	110	62	110	70							3
1395	23	11	1	87	88	10.7	10.7	100	60	110	60							3
1396	26	14	2	79	83	12.6	12.4	100	64	110	80							2
1397	23	9	1	90	88	12.5	12.2	100	69	93	62							3
1398	23	6	3	78	110	10.8	13.1	117	67	124	70							3
1399	25	10	5	78	88	12.8	14	104	78	120	87							3
1400	37	9	1	74	79	10.8	10.6	151	74	129	77							1
1401	37	9	1	74	79	10.8	10.6	151	74	129	77							3
1402	24	14	6	88	71	12.3	12.7	100	80	111	71							1
1403	23	9	1	74	79	10.8	10.6	151	74	129	77							3
1404	19	12	9	68	88	12	11	91	60	105	70							3
1405	27	8	3	100	94	11.3	11.8	100	80	113	77							3
1406	23	14	7	91	86	10.4	11.2	108	62	117	84							3
1407	31	8	1	89	97	11.2	12.4	111	71	108	78							1
1408	22	11	1	110	77	10.9	11.9	123	67	122	78							1
1409	33	13	1	84	97	11.4	15	115	75	130	80							1
1410	26	9	1	73	83	11	9.2	111	66	124	65							2
1411	20	10	2	74	86	12.7	12.9	100	60	124	76							1
1412	23	10	2	70	60	12.6	12	110	65	124	80							1
1413	21	12	2	76	84	13.9	14.1	120	85	117	73							1
1414	34	6	4	78	64	10.3	11.1	109	66	88	47							3
1415	38	10	5	99	105	13.4	12	119	67	135	65							3
1416	19	9	3	87	110	11.4	11.9	116	77	119	70							1
1417	23	8	3	85	115	11.9	12.3	115	57	116	70							3
1418	20	6	2	80	99	12.6	11	99	87	122	88							1
1419	24	12	2	72	102	11.3	11	99	64	120	76							3
1420	32	11	2	91	80	12.7	10.6	120	79	128	84							3
1421	38	8	4	78	65	12.9	11.1	112	98	119	90							2
1422	27	7	4	88	76	12.9	11.6	111	88	108	98							3
1423	41	6	4	83	78	13.6	12.9	100	78	111	88							3
1424	30	10	3	112	99	13.7	11.8	97	66	100	78							3
1425	31	9	4	107	88	13	14.1	105	89	111	66							3
1426	22	14	1	108	129	12	12.7	108	69	117	86							3
1427	22	13	8	89	111	10.7	10.4	100	60	110	70							1
1428	25	14	4	87	70	13.3	12.5	100	70	118	81							3
1429	23	7	2	80	118	12.6	12.8	113	83	115	68							1
1430	33	6	10	9999	67	9999	11.9	9999	9999	120	80							1
1431	27	10	1	70	55	12	12.8	100	89	140	77							3
1432	28	7	5	84	75	12.9	14	130	80	136	90							3
1433	24	14	4	87	79	13.2	12	106	57	106	53							3
1434	23	13	4	90	94	11.6	12.1	113	71	119	84							1
1435	27	9	4	73	76	12	11	100	60	108	67							3
1436	28	13	2	92	80	11.6	12	133	76	127	74							3
1437	20	6	2	94	157	14.3	12	132	76	133	91							2
1438	33	8	2	85	82	9.9	12.7	112	66	126	99							3
1439	20	5	2	103	90	13.6	12.2	112	92	118	92							1
1440	21	13	1	103	95	11.1	10.8	122	77	118	68							3
1441	31	11	3	100	119	12.7	12.9	97	54	110	64							3
1442	29	10	1	70	76	12.7	12.4	108	72	117	82							3
1443	27	12	5	85	93	11.2	10.7	100	70	110	70							3
1444	38	8	5	105	132	10.4	11.7	102	64	109	73							3
1445	17	6	4	116	119	11.6	13.2	110	80	110	61							2
1446	32	7	3	72	89	11.4	12.4	105	88	100	55							3
1447	43	7	2	100	137	13.8	11.5	112	91	120	78							1
1448	24	10	2	91	105	11.3	10	128	70	141	79							2
1449	36	9	2	84	75	10.2	11.8	122	76	142	89							1
1450	28	6	2	71	81	11.3	11.1	101	63	126	81							3
1451	29	9	2	95	65	11.8	12.1	132	79	138	77							3
1452	19	9	2	99	92	11.7	12.4	108	65	146	69							3
1453	25	5	1	75	98	11	13.2	122	76	123	79							3
1454	27	12	1	76	77	9.9	13.5	126	76	138	75							2
1455	23	3	1	103	126	14.4	14.5	115	76	119	80							3
1456	29	8	3	115	100	14	13.8	126	98	117	87							1
1457	23	7	1	87	99	12.4	13.1	122	66	134	90							3
1458	33	7	1	99	92	11.1	11.9	100	60	90	60							1
1459	24	9	2	92	70	11.1	12.9	97	66	115	72							1
1460	26	4	2	110	138	11.3	12.4	125	72	130	79							3
1461	27	8	1	89	82	12.6	12.8	112	66	131	80							3
1462	18	10	2	91	93	11.9	11.4	95	90	118	65							3
1463	27	13	1	88	112	11.5	10.5	110	90	109	79							3
1464	18	8	3	73	82	10.6	10.5	96	69	110	70							3
1465	39	14	1	81	71	11.7	10.2	100	69	104	78							1
1466	21	7	1	94	86	11.6	10.8	103	59	94	59							3
1467	23	7	5	67	76	9.4	12.5	100	67	108	80							3
1468	25	7	4	90	86	12	11.7	100	62	96	53							1
1469	25	7	1	66	92	11.7	10.8	100	60	101	63							2
1470	23	6	2	102	75	12.2	11.6	133	76	127	74							3
1471	42	10	3	90	83	12.9	10.3	123	74	143	88							2
1472	34	5	2	78	120	12	13.5	115	85	110	68							2
1473	23	6	1	67	123	12.3	12.1	123	66	102	88							3
1474	26	7	7	128	93	15.2	13.7	146	70	131	80							2
1475	26	6	7	82	97	11.9	10.4	121	71	127	71							3
1476	25	11	1	119	134	10.4	12.7	108	67	114	60							3
1477	31	8	4	73	85	12	11.7	102	62	116	74							1
1478	24	14	1	90	85.5	13.6	11.8	117	80	112	78							3
1479	27	13	2	84	88	12.4	14.7	124	76	130	80							2
1480	25	10	1	100	115	12.6	14	113	65	132	80							1
1481	29	8	1	76	86	10.7	12.1	83	53	105	62							3
1482	23	12	3	94	91	12.6	12.4	130	90	135	94							3
1483	32	12	3	98	76	10.6	11.7	112	53	121	64							1
1484	26	5	2	84	77	12	12.1	124	61	137	77							1
1485	29	8	5	83	91	12.5	11.8	119	76	109	64							3
1486	33	6	1	67	84	10.9	9.8	122	68	124	87							2
1487	28	12	1	79	81	11.4	11	100	70	120	60							3
1488	28	8	2	60	65	12.8	12.2	100	70	110	65							3
1489	24	9	2	81	89	10.5	12	127	95	147	84							3
1490	31	10	2	76	70	12.9	11.7	110	86	105	74							3
1491	28	9	2	90	149	11.6	12.5	122	83	118	84							3
1492	22	8	2	99	90	12.4	10.4	127	76	130	83							3
1493	19	7	3	92	72	11.7	11.3	114	78	115	89							3
1494	27	9	6	100	105	11.3	14	130	76	130	80							1
1495	32	5	1	93	105	10.9	14.5	105	75	128	80							3
1496	28	7	2	83	96	13	14.7	129	85	130	88							3
1497	23	10	4	89	90.5	11.9	11.9	117	71	115	80							2
1498	26	11	3	60	82	10.7	11.2	109	72	118	72							3
1499	20	8	1	78	77	12.3	14.7	110	70	100	70							1
1500	28	12	3	60	59	12.6	11.2	96	64	107	71							1
1501	23	9	2	111	87	10.6	10.7	102	72	118	86							3
1502	24	10	2	85	108	12.7	13	117	83	100	71							1
1503	35	7	2	88	98	8.8	12	120	73	110	55							1
1504	30	10	4	109	113	11.5	12.8	112	69	140	89							3
1505	26	9	4	99	159	12.6	13	100	63	104	64							1
1506	24	10	3	105	127	10.6	10.1	111	68	134	82							2
1507	25	14	1	78	81	12.1	12	117	77	110	89							2
1508	27	6	2	113	99	9.6	11.6	112	66	128	84							2
1509	33	8	2	92	78	8.7	11.4	122	76	133	84							3
1510	29	10	1	93	86	10.8	10.9	122	76	148	79							1
1511	21	7	2	79	140	14.3	11.9	102	66	129	84							1
1512	27	8	1	110	112	13.9	12.8	123	89	119	89							1
1513	22	13	3	99	95	12.8	14.5	120	88	128	89							3
1514	31	9	2	80	86	13.1	11.4	100	60	80	60							1
1515	22	10	8	86	79	11.4	12.4	92	52	101	55							1
1516	20	10	3	80	100	11.3	9.5	100	60	120	80							3
1517	22	10	3	65	82	12.6	13	110	72	120	76							3
1518	24	13	1	81	128	13	12.2	100	70	120	70							2
1519	23	4	3	88	81	12	13.5	100	70	110	70							3
1520	29	14	1	85	76	11.3	10.8	109	68	117	81							3
1521	38	7	3	103	105	10	9.7	126	80	110	60							1
1522	27	12	3	95	112	13.8	9999	122	77	115	70							1
1523	30	9	2	86	120	11.4	12.9	117	83	110	69							1
1524	23	9	2	74	111	12.1	12.3	105	90	115	69							3
1525	28	8	2	92	102	11	12.8	121	92	115	60							2
1526	28	8	2	95	108	13.2	12.9	107	61	120	82							1
1527	26	9	3	93	134	13.9	12.8	114	69	118	77							3
1528	22	5	4	92	157	13.1	12.9	108	69	125	85							2
1529	39	5	2	80	76	12.6	12.7	116	67	102	64							2
1530	23	8	1	62	80	12.1	11.5	93	57	115	78							3
1531	22	6	3	65	68	12.7	11.6	94	57	118	53							3
1532	22	14	5	82	76	11.7	12.3	116	75	126	84							3
1533	41	12	8	74	75	12.8	12.5	100	68	98	60							3
1534	17	9	2	76	103	13.6	13.5	120	76	119	80							3
1535	41	13	3	88	101	11.2	10	120	73	115	65							3
1536	24	9	2	106	92	11.5	9.7	112	66	128	69							2
1537	27	11	2	97	91	12.3	10.1	102	66	138	79							3
1538	41	12	2	89	99	12.8	12.1	132	76	118	69							3
1539	26	9	2	87	89	11.4	11.1	99	52	116	62							1
1540	38	5	2	72	107	11.2	10	112	66	138	89							1
1541	33	9	2	113	79	11.3	12.2	112	66	118	79							3
1542	33	9	3	93	65	14.2	12.5	127	87	97	71							3
1543	24	9	3	78	99	14.4	12	117	88	108	62							1
1544	35	12	5	96	85	12	14	114	86	130	87							3
1545	23	12	5	94	100	11.2	14	112	72	130	78							3
1546	29	13	2	72	75	13.4	13.3	100	82	139	84							1
1547	34	8	3	85	107	12	11	100	70	120	75							1
1548	30	11	3	80	85	12.4	11.8	120	80	120	70							3
1549	25	6	5	89	66	13.4	12.9	118	86	127	98							1
1550	31	9	1	76	92	11.6	10.2	105	64	100	60							3
1551	21	7	2	88	91	13	11.1	118	72	110	72							2
1552	29	10	2	115	91	11.5	12	92	56	118	59							3
1553	29	8	2	90	87	11.5	10.7	112	66	128	79							2
1554	28	14	3	79	85	12.3	12	120	89	115	70							1
1555	39	9	2	84	86	13.8	13.2	118	68	120	75							1
1556	19	9	3	62	91	12.8	10.7	103	59	98	52							3
1557	31	8	9	89	81	12.2	12.6	100	66	125	88							3
1558	28	9	1	55	77	12.9	11	110	67	111	74							3
1559	22	6	3	93	63	12.7	13	121	88	104	66							3
1560	27	11	3	84	89	13.8	13.7	116	78	119	76							1
1561	23	12	4	95	72	11.9	13.9	122	88	104	80							3
1562	32	13	3	78	61	11.4	12.7	121	72	96	70							1
1563	23	9	3	63	66	11.8	10.6	114	78	113	76							3
1564	16	10	5	85	99	11.6	13.8	100	70	128	84							3
1565	38	4	1	105	108	13.8	11	122	66	133	104							3
1566	25	7	2	78	111	10.9	12.2	122	66	128	79							3
1567	29	9	2	82	90	13	12.5	90	52	102	82							1
1568	26	9	3	64	84	12.4	13.2	137	87	130	80							3
1569	36	10	3	84	71	12.9	12.6	119	73	116	69							3
1570	29	12	3	89	88	12.3	12	112	89	102	80							3
1571	25	10	8	96	90	11.6	11	100	60	93	62							3
1572	38	11	1	84	85	12.3	11.9	110	75	120	85							1
1573	27	12	2	84	88	11.2	11.1	112	55	108	80							3
1574	37	6	2	100	110	12.9	14.3	103	63	136	69							3
1575	24	9	1	84	88	12.6	12.6	120	80	139	72							1
1576	22	13	1	72	81	11.5	12.3	107	66	95	58							3
1577	22	8	5	95	70	12.8	12	100	72	134	72							3
1578	22	3	2	88	95	11.2	11.6	111	56	93	56							3
1579	34	11	2	89	100	11.4	11.9	126	52	100	72							2
1580	32	9	3	75	105	12.3	14.5	116	64	128	85							1
1581	21	12	2	77	82	11.1	11.5	100	70	120	70							1
1582	22	6	5	71	61	10.5	12	110	76	124	69							3
1583	24	12	1	69	71	11.3	11.4	98	61	134	75							1
1584	20	9	1	86	92	12.8	11.8	132	76	125	85							1
1585	28	9	1	73	78	12	13.4	110	75	100	65							1
1586	32	5	2	112	89	12.4	11.5	102	66	128	84							1
1587	22	10	2	90	84	10.9	11.2	132	76	138	69							1
1588	34	12	2	91	78	11.5	12.1	112	66	128	79							3
1589	24	13	1	87	99	11.6	12.4	112	76	123	69							3
1590	26	8	2	72	82	12.9	12.6	115	66	123	89							3
1591	22	14	1	95	99	12.4	12.6	111	72	104	73							3
1592	27	7	3	78	83	12.3	14	108	70	89	70							3
1593	29	5	2	77	91	13.4	12.5	105	75	117	70							1
1594	37	9	2	88	82	11.9	13.5	113	82	110	60							2
1595	27	8	2	98	77	12.4	12	96	88	110	70							2
1596	23	9	3	65	78	11.1	11.9	118	89	110	70							3
1597	22	10	2	82	94	12.4	12	130	80	100	70							3
1598	34	8	1	81	89	13	11.8	117	62	120	73							3
1599	18	8	4	77	104	11.5	11.7	117	63	113	68							3
1600	28	8	3	77	79	10.7	10.1	116	80	120	85							1
1601	31	7	3	67	64	11.9	11.8	123	88	119	60							1
1602	20	5	1	78	85	13.2	12.6	133	78	118	65							3
1603	23	6	2	89	57	13.5	9.2	92	73	115	65							1
1604	33	8	1	84	80	11.1	12.1	103	69	98	70							2
1605	21	8	2	92	91	12.3	10.5	118	69	109	72							3
1606	20	7	1	116	110	13.8	13	123	56	120	89							2
1607	40	4	3	89	78	10	9.8	88	86	88	56							1
1608	25	6	3	90	105	12.7	14	122	66	130	85							3
1609	27	11	6	77	97	11.2	9.9	100	65	112	64							2
1610	37	14	2	77	78	11.9	10.9	110	60	106	66							3
1611	26	6	1	81	83	13.7	11.9	120	89	90	60							2
1612	21	10	1	97	110	12.9	12.6	112	98	112	76							3
1613	23	12	1	90	100	11.1	14.3	113	53	147	80							1
1614	19	4	9	75	89	12.4	12.7	105	65	98	70							2
1615	19	7	1	84	75	13.4	11.6	100	79	110	67							1
1616	21	3	9	75	61	11.4	12.3	95	66	106	63							3
1617	30	13	2	82	85	12	11.5	100	60	110	70							1
1618	19	9	3	96	98	12.9	12.5	110	70	100	75							3
1619	45	10	4	69	88	11.2	14	115	69	144	87							3
1620	21	11	1	76	95	12.8	11.7	100	60	110	70							3
1621	24	9	2	76	61	11	12.4	110	70	120	60							1
1622	21	5	2	89	78	12.1	10.8	119	76	125	79							2
1623	19	13	5	82	92	12	11.6	117	63	118	79							2
1624	28	13	1	76	88	8.7	8.9	107	43	110	76							3
1625	28	6	12	117	167	13.2	11.1	135	80	160	110							1
1626	27	9	4	99	75	12	12	117	64	118	78							3
1627	29	6	3	113	67	11.5	11.8	100	53	131	81							3
1628	23	7	2	84	72	11.9	11.7	98	75	112	62							3
1629	21	6	1	73	85	10.9	11.7	108	51	119	67							1
1630	27	9	2	89	93	12.6	11.1	99	74	110	70							1
1631	25	10	2	76	73	12.4	11.6	110	76	110	60							3
1632	29	11	2	67	71	11.9	11.4	105	66	105	70							3
1633	19	12	2	68	75	13.6	12.3	119	88	111	71							3
1634	33	7	8	85	95	13.7	12.1	110	70	115	72							3
1635	22	14	2	74	79	12.2	11.9	90	70	90	60							3
1636	21	12	2	88	81	12.5	12.7	115	73	100	65							3
1637	22	10	1	85	100	11.9	13	122	79	140	85							3
1638	22	6	4	91	96	10.7	10.4	120	80	130	70							2
1639	23	7	1	88	90	13	13.2	103	78	88	51							3
1640	30	10	4	86	78	13.5	11.7	109	84	114	74							2
1641	23	8	3	71	89	11.8	10.8	119	75	119	65							3
1642	35	7	5	91	114	10.5	11.4	90	60	110	70							3
1643	20	9	1	85	92	11.3	13.3	117	62	120	65							3
1644	20	7	1	80	80	11.9	10.5	115	72	110	70							3
1645	21	10	1	83	80	12.2	11.9	110	70	113	70							2
1646	23	12	2	90	98	12.1	11.5	111	89	97	65							3
1647	37	6	6	95	105	12.8	14.6	130	92	165	101							3
1648	45	5	3	85	100	10.5	13.2	131	90	125	88							3
1649	22	11	4	77	92	10	9.9	106	55	114	67							3
1650	39	7	4	76	110	10	10.7	107	61	118	65							2
1651	26	8	2	115	170	10.6	10.4	104	71	137	82							1
1652	25	13	2	93	85	10.8	10.8	112	73	110	59							2
1653	29	7	4	88	87	11.5	13.4	9999	9999	9999	9999							3
1654	33	11	1	60	74	9.5	9.8	97	57	107	64							1
1655	30	9	3	77	65	12.6	12.2	104	66	124	87							1
1656	31	14	1	88	60	11.6	10.9	105	67	118	75							3
1657	23	8	3	78	78	10.5	9.5	100	60	110	70							2
1658	24	8	4	64	98	11.3	11.9	100	60	110	60							1
1659	31	14	1	82	80	12.2	11.5	120	78	110	75							3
1660	27	13	1	80	85	12.2	11.8	100	60	120	80							2
1661	21	9	5	113	108	13.4	12.9	120	79	122	89							3
1662	33	14	3	89	90	12.9	9.9	106	64	93	58							2
1663	27	6	1	78	90	12.7	15	111	65	130	89							3
1664	17	6	4	89	85	11.1	12.5	102	88	92	76							3
1665	24	8	1	83	95	11.9	12.5	116	77	128	88							3
1666	21	13	3	82	92	11.7	10.8	119	78	125	82							3
1667	25	6	7	76	69	10	11.8	126	79	109	64							2
1668	26	12	7	77	80	10.6	11	130	60	120	60							3
1669	32	9	3	114	98	11.8	12.5	124	68	119	78							3
1670	23	7	3	107	67	11.3	13.5	124	64	123	85							3
1671	20	8	3	89	77	11.2	11.7	113	75	97	63							3
1672	22	10	3	84	76	10.8	11.7	117	73	125	83							2
1673	33	11	4	97	84	13.9	14.7	109	62	110	73							3
1674	22	10	3	81	73	11.5	10.8	124	81	118	76							1
1675	20	8	3	66	78	11.7	11.7	110	70	110	67							3
1676	24	4	3	89	87	11.4	10.9	98	65	87	74							3
1677	26	10	5	82	93	13.7	12.8	120	70	170	73							1
1678	30	11	2	86	99	11.3	13.3	100	60	100	70							2
1679	29	13	7	77	60	11.8	12	114	65	107	57							2
1680	29	6	5	68	72	12.9	11.7	111	72	108	73							3
1681	42	4	2	98	89	12	12.3	112	87	119	80							2
1682	21	8	3	74	109	12.7	14.3	102	67	122	89							2
1683	31	10	2	78	110	12.7	10.9	118	67	90	70							3
1684	36	10	2	82	88	11	11.7	119	79	112	74							3
1685	26	11	4	95	88	10.7	10	95	65	105	86							1
1686	28	11	5	86	91	12	11	83	52	120	80							3
1687	21	10	6	97	88	13.5	10.8	107	70	108	62							3
1688	27	9	3	68	72	12.4	11	120	70	110	70							3
1689	20	14	2	95	90	11.5	11.3	117	60	114	68							3
1690	22	6	8	84	89	11.3	11.5	109	69	134	84							3
1691	23	8	3	86	88	9.5	11.5	125	56	100	60							3
1692	31	12	5	91	85	13.7	14	132	90	120	98							3
1693	23	6	7	107	89	14.3	13.6	129	84	124	89							1
1694	23	8	8	88	89	12.3	12.5	120	80	115	70							3
1695	26	6	2	99	90	13.2	12.8	100	55	110	50							3
1696	23	8	3	120	88	13.2	12.2	127	88	103	78							3
1697	33	8	5	96	94	12.1	13.8	130	81	133	73							3
1698	24	12	1	90	92	9.5	8.7	122	63	106	63							3
1699	20	6	10	86	79	10.6	11.3	109	68	88	55							1
1700	22	7	2	79	61	13.8	12.9	115	65	120	84							3
1701	23	12	4	85	78	12.5	12.3	100	70	90	89							3
1702	29	12	4	80	89	11.8	12.4	90	60	120	80							3
1703	23	6	4	92	77	13.8	12.3	114	84	111	69							3
1704	18	13	1	100	113	11	13.8	110	60	122	86							1
1705	26	9	4	92	152	12.8	14.2	125	74	120	70							1
1706	30	12	2	86	85	11.7	11.9	106	70	96	72							1
1707	19	4	6	82	94	13	12	100	60	115	70							3
1708	26	15	4	94	96	12.2	11.3	105	70	121	71							3
1709	37	6	3	86	76	11.4	10.7	103	55	115	85							3
1710	31	6	4	98	90	11.9	12.2	114	71	141	87							3
1711	30	9	4	95	82	13.3	12.1	115	75	103	65							1
1712	43	9	3	85	88	13.3	10.3	128	66	111	60							3
1713	26	9	6	98	65	12.7	11.9	117	89	119	78							3
1714	30	9	1	86	92	11.8	12.3	101	72	109	80							1
1715	26	5	2	99	99	11.8	11.4	156	90	100	70							1
1716	43	9	2	120	78	13.4	12.5	122	89	110	70							1
1717	18	11	5	98	93	12.8	12.2	135	107	122	105							1
1718	33	13	3	91	93	13.3	14.4	110	70	115	81							1
1719	41	11	5	88	74	10.3	10.1	103	71	112	64							1
1720	36	12	1	80	92	12.2	12	98	63	102	70							3
1721	34	11	2	84	79	11	12.5	117	61	108	52							3
1722	26	12	3	95	65	11.6	9.8	110	70	120	70							3
1723	44	6	1	78	111	13.2	12	120	56	113	73							1
1724	32	9	3	83	76	13.4	10.3	112	66	128	99							1
1725	24	13	2	119	85	13.8	13	106	60	94	50							1
1726	31	13	6	80	88	12.9	11.6	118	89	117	78							3
1727	19	13	1	98	91	13.5	12.2	105	67	125	88							3
1728	27	8	5	87	100	9.5	11.8	95	56	112	68							1
1729	23	13	4	76	92	12.7	13.1	108	57	110	64							3
1730	23	6	1	90	89	12	11	110	90	112	98							1
1731	24	13	4	73	73	11.1	10.8	112	67	98	56							2
1732	24	9	1	85	90	13.8	12.4	117	72	120	88							1
1733	27	12	2	95	99	11.6	12.8	123	56	113	89							3
1734	23	8	1	93	89	12.2	12.2	112	60	115	70							3
1735	20	12	2	71	84	10.5	11.6	93	55	107	72							3
1736	27	10	3	88	89	11.1	11	120	70	111	65							2
1737	22	6	2	88	162	14	12.1	112	72	108	64							2
1738	24	12	7	87	92	12.6	11.2	101	60	115	88							3
1739	28	9	2	117	93	12.6	11.9	122	71	138	89							3
1740	34	12	5	77	102	9.6	13	120	85	130	77							3
1741	24	7	4	89	88	12.8	11.2	119	59	110	78							3
1742	19	12	9	91	74	10.5	11.7	110	70	135	85							3
1743	25	8	5	132	65	12.4	9.8	116	98	116	87							2
1744	29	6	3	78	89	12.6	9.9	99	64	133	86							3
1745	23	8	6	86	100	13.1	15.2	108	76	154	78							3
1746	29	6	3	84	83	12.9	12.3	87	60	106	69							1
1747	15	7	2	103	98	13.5	13.7	100	62	103	68							1
1748	23	9	6	122	78	11.9	11.3	108	87	118	67							3
1749	28	7	3	88	93	13	12.3	121	68	112	91							1
1750	35	7	1	77	110	13.9	12.7	100	78	111	63							3
1751	22	12	2	90	88	10.4	11	117	78	115	56							1
1752	24	8	7	84	94	11.1	9.9	125	80	128	86							3
1753	40	12	4	88	66	10.6	12.2	90	60	136	96							1
1754	30	12	6	115	156	8.5	9.7	116	70	111	74							1
1755	25	8	4	102	82.3	11.8	12.2	110	80	102	68							1
1756	30	14	4	71	84	12.6	11.8	122	76	124	81							3
1757	25	5	1	85	79	11.6	12.1	107	72	118	79							1
1758	29	7	6	84	79	10.5	11.6	108	61	102	69							3
1759	34	13	1	100	102	11.2	10.8	104	60	110	70							3
1760	21	10	1	91	88	11.2	13.1	127	75	118	68							1
1761	32	13	6	89	88	9.4	9.5	113	64	110	75							3
1762	23	11	3	77	100	13	14.2	118	65	132	88							3
1763	24	9	3	106	73	12.7	12.2	117	57	133	78							3
1764	27	6	4	111	93	12.6	11.9	100	70	100	70							1
1765	24	13	3	78	92	10.3	12.4	117	75	120	82							1
1766	27	13	5	99	89	12.9	13.2	121	74	110	78							1
1767	27	8	2	79	81	9.1	9.6	100	70	115	80							1
1768	23	9	5	85	84	10.7	11.3	115	70	120	65							3
1769	21	8	2	90	91	12.1	13.3	121	78	90	75							1
1770	18	7	2	74	72	11.7	13.9	117	70	110	72							1
1771	25	6	6	91	83	10.5	11.3	103	63	99	61							1
1772	16	6	8	78	67	11.9	10.8	124	83	117	78							1
1773	22	7	4	83	82	11.6	11.4	120	85	115	75							3
1774	27	7	2	88	87	13.8	12.4	120	95	89	60							3
1775	17	9	2	100	95	10.5	12.8	122	64	110	57							1
1776	27	6	1	103	110	12.4	14.8	98	61	102	60							1
1777	22	8	2	91	100	11.2	14	116	75	128	87							3
1778	24	11	3	90	95	10.5	9.5	120	70	120	80							3
1779	31	11	4	88	86	9.1	10.2	110	70	100	70							3
1780	20	8	2	97	76	13	12.4	100	60	90	60							1
1781	22	12	5	78	78	12	12	127	88	110	87							1
1782	28	10	4	89	110	13	11.9	118	60	116	78							1
1783	19	7	2	92	88	11.2	12.3	103	71	112	66							1
1784	29	11	1	74	89	10.7	10.3	89	67	119	70							3
1785	21	8	4	82	79	12	11.7	108	66	113	74							1
1786	21	8	4	78	72	12	11.2	118	84	110	60							3
1787	21	7	5	96	89	11.2	11	114	64	104	78							1
1788	24	11	5	90	71	13.8	12.6	137	97	112	72							1
1789	28	12	4	97	89	13	12.7	101	70	117	66							3
1790	29	4	3	85	88	11	10.2	98	74	93	58							2
1791	26	12	2	99	103	12.5	14.2	135	77	128	80							3
1792	29	13	4	70	100	12.1	14.3	135	93	140	86							3
1793	26	12	1	60	89	12.3	13.7	121	74	136	86							3
1794	22	7	3	89	93	14	13.8	135	78	129	76							1
1795	23	4	2	87	76	10.2	11	102	66	88	78							1
1796	18	10	4	92	92	11.4	11.4	102	60	102	60							3
1797	32	10	4	68	84	11.5	11.5	100	70	120	70							1
1798	33	7	3	86	60	12.1	10.7	124	75	125	77							1
1799	23	5	10	92	75	11.2	12.9	111	73	115	75							1
1800	28	8	3	90	88	13	12.8	110	70	120	70							3
1801	23	9	3	89	67	12.6	11.7	126	52	108	60							3
1802	43	12	2	70	85	10.8	13	100	65	126	79							1
1803	28	13	3	75	69	11.5	11.3	110	70	119	82							3
1804	23	7	1	76	65	10.9	10.1	105	64	90	60							3
1805	32	8	3	96.5	98	11.7	11.9	100	63	105	65							3
1806	23	6	3	98	89	11	11.7	90	78	88	76							3
1807	26	10	1	84	91	11.2	12.4	110	55	118	64							3
1808	20	9	1	98	89	13.2	11.4	125	89	119	87							1
1809	22	13	8	94	61	9	8.7	100	70	120	80							2
1810	34	4	1	91	76	11.3	9.9	190	69	124	77							1
1811	23	14	3	65	87	10.7	11.9	100	70	104	70							3
1812	26	6	3	103	110	11.2	13.6	102	52	134	87							3
1813	25	5	5	117	99	11.3	11.9	120	76	121	90							1
1814	19	8	4	97	78	10.8	10.1	118	78	128	98							2
1815	25	8	9	90	89	11.8	11.7	103	65	106	78							3
1816	33	4	1	88	78	11	11.3	120	70	100	70							3
1817	22	14	4	87	71	8.5	7.1	110	70	100	67							3
1818	18	10	3	94	93	11.3	11	110	70	120	70							1
1819	20	14	1	87	90	12.3	13	110	78	112	79							3
1820	27	9	3	89	99	11.7	11.2	93	76	123	88							3
1821	25	8	4	74	78	9.5	10.9	114	57	128	87							1
1822	25	11	2	99	90	12.1	11.8	120	80	110	60							1
1823	26	6	3	64	73	12.7	11.9	110	80	117	86							3
1824	25	8	2	86	89	11.9	11.8	120	66	99	87							1
1825	25	7	2	80	89	11.7	12.3	115	71	110	90							1
1826	29	9	4	95	91	11.1	12.2	112	68	106	64							3
1827	29	7	2	66	67	11	12.2	109	88	126	86							3
1828	27	5	2	53	99	11.9	13.2	118	67	127	86							3
1829	32	8	5	81	70	10.5	11.4	114	63	124	79							3
1830	25	11	5	102	161	11	11.7	90	60	90	60							3
1831	29	9	4	91	81	10.7	11.3	124	62	128	85							3
1832	26	13	1	89	88	11.5	11.8	100	70	98	89							3
1833	25	12	2	99	110	12.5	6.5	118	57	110	61							1
1834	17	9	8	90	84	9.2	8.7	100	60	102	67							3
1835	24	9	4	70	111	13.2	12.4	90	50	110	80							3
1836	20	11	1	98	86	14.6	13.2	109	82	107	75							3
1837	30	10	3	92	87	10.6	10	130	80	120	70							1
1838	28	13	1	84	95	11	12	106	68	110	80							1
1839	27	7	2	72	64	11.3	11.5	90	60	110	70							1
1840	17	10	2	120	107	11.4	12.3	119	86	101	82							3
1841	26	8	1	94	87	11.4	12.7	110	82	90	70							3
1842	20	12	2	80	68	11.5	11.9	94	73	100	69							3
1843	23	9	3	78	88	13.5	12.7	100	89	128	82							3
1844	23	10	4	68	98	12.7	12.6	121	65	87	62							3
1845	25	8	4	79	108	13.5	13	108	69	115	56							1
1846	23	9	3	89	103	13.8	10.7	101	72	123	90							1
1847	21	12	2	77	90	10.2	11.6	96	60	91	62							1
1848	25	14	3	84	86	11.2	10.7	103	69	110	75							1
1849	28	9	2	101	78	10.4	12.1	120	88	114	66							1
1850	31	8	2	110	57	11.3	12.9	123	56	127	78							1
1851	32	4	1	99	110	11.1	12.8	99	57	107	75							1
1852	21	10	7	82	104	12.6	13	100	60	120	80							2
1853	24	10	2	102	78	13.9	12.3	100	54	110	87							1
1854	37	9	2	110	64	11.9	11.8	134	78	118	66							3
1855	28	6	3	77	73	13	12.8	118	85	115	78							1
1856	21	10	3	77	73	13	12.8	118	85	115	75							3
1857	35	12	2	109	170	14.1	12.8	109	75	102	70							3
1858	20	11	2	80	65	11.5	11	109	67	120	80							3
1859	23	10	2	85	94	11.6	12.7	87	47	90	52							1
1860	25	12	2	88	81	12.5	13	113	71	115	74							1
1861	26	12	5	84	80	11.7	10	105	84	110	98							1
1862	30	6	2	79	100	11.4	12.2	109	68	85	45							1
1863	34	4	3	102	88	11.7	11.4	99	60	119	80							3
1864	19	7	1	72	92	9.8	9	100	63	117	62							2
1865	35	9	6	105	96	13.5	13.9	120	90	109	89							3
1866	19	7	5	99	69	10.6	13.4	124	75	130	88							3
1867	26	9	6	75	81	10.6	11.4	90	60	110	70							1
1868	20	11	4	96	82	13.2	11.1	120	60	98	50							1
1869	23	6	2	68	91	11.7	11.3	95	65	103	66							3
1870	24	4	5	79	97	10.5	12.7	96	57	112	66							3
1871	36	5	6	92	86	10.5	11.2	110	70	120	70							3
1872	27	13	5	72	100	9.8	11.2	109	70	112	71							1
1873	25	11	5	85	79	11.69	12.3	112	73	125	76							1
1874	29	11	1	74	73	12	12.2	114	77	108	69							1
1875	22	13	2	87	82	11	10	103	79	98	89							2
1876	27	8	2	81	90	12	12.9	124	72	111	66							3
1877	24	5	2	61	78	12.9	12.1	112	67	123	67							1
1878	25	7	3	78	100	11.9	12.9	102	80	114	76							3
1879	24	6	4	102	110	9.8	12.4	110	50	130	84							3
1880	22	14	2	84	87	12.3	11.6	115	85	113	72							3
1881	29	8	7	94	90	11.4	10	128	81	117	52							1
1882	22	5	3	100	67	12.4	11.9	123	65	128	87							3
1883	18	6	3	98	89	12.1	11.6	122	88	112	69							3
1884	26	11	1	69	89	12.3	11.8	118	91	112	79							1
1885	26	9	3	95	105	12.5	14.2	110	75	128	80							2
1886	28	9	1	96	96	12.8	12.2	107	67	115	78							3
1887	27	11	5	91	89	12.9	12	113	68	98	78							3
1888	25	14	1	89	70	10.2	9.9	120	70	120	70							3
1889	27	9	3	98	112	11.7	12.8	112	77	130	85							3
1890	23	8	2	71	74	11.5	13.1	110	70	120	70							3
1891	38	9	4	89	64	11	11.8	117	89	113	77							3
1892	25	10	4	68	59	13	12.9	116	87	109	78							1
1893	25	8	2	120	67	12	12.1	110	56	109	75							3
1894	25	9	6	80	78	11.7	12.1	95	62	98	61							3
1895	24	9	1	70	53	10.8	9.3	90	64	100	60							3
1896	24	13	3	83	65	13.1	11.4	93	54	91	57							3
1897	29	11	3	79	88	10.1	9.7	102	68	130	76							3
1898	39	11	1	88	92	12.5	13	104	63	108	72							3
1899	21	9	8	82	92	11	12	110	70	119	80							3
1900	33	7	10	81	70	13.2	15.3	140	77	150	88							3
1901	29	13	4	68	74	12.4	11.6	106	63	118	75							3
1902	17	7	4	89	99	11.9	9.9	107	88	121	82							3
1903	32	11	1	119	78	12.7	11.9	123	98	119	65							3
1904	23	5	3	78	89	12.8	12.4	107	65	94	78							3
1905	27	11	1	98	99	12.8	13.8	108	88	125	85							3
1906	26	4	3	85	89	10.8	10.1	111	79	102	73							2
1907	25	10	2	87	91	11.5	11.5	127	84	136	81							2
1908	23	5	2	85	95	8.9	9.2	120	72	118	78							3
1909	23	11	1	95	78	10.2	13.3	122	55	124	76							3
1910	18	8	8	102	111	12	11.5	120	70	130	70							3
1911	25	8	4	95	100	11	9.6	101	65	111	70							3
1912	31	13	4	71	91	11.6	9.7	108	74	113	70							3
1913	23	13	1	92	86	10.4	11.2	97	50	112	68							1
1914	16	12	2	73	72	11.2	11.7	90	60	99	66							1
1915	31	6	3	99	94	12.9	14	116	57	113	67							2
1916	35	11	3	83	78	12.9	13.2	114	98	126	89							1
1917	22	12	3	76	73	13.4	12.9	113	88	127	77							3
1918	41	10	3	97	87	13.2	12.9	113	75	118	75							1
1919	21	9	1	65	99	12.9	13	100	72	115	76							3
1920	33	8	1	55	67	11.3	12.7	109	68	111	73							3
1921	42	7	1	54	89	12.1	12.9	125	57	123	75							3
1922	27	7	2	116	112	13.9	13.8	128	90	127	78							3
1923	23	7	3	96	92	11.7	11.2	118	78	110	87							3
1924	20	5	1	65	57	12	11.9	129	54	118	75							3
1925	41	8	5	82	90	12.7	11.9	108	55	118	64							3
1926	35	12	3	72	103	10.6	10.9	100	60	95	59							3
1927	25	8	6	70	89	12.5	13.7	150	90	130	95							3
1928	22	9	1	76	87	10.9	11	98	52	112	66							3
1929	26	9	1	89	49	10.3	11.6	89	57	117	76							2
1930	24	9	1	76	77	12.3	11.6	125	88	119	75							2
1931	24	13	1	105	88	11.8	13.9	107	75	112	66							2
1932	21	4	2	93	96	12.8	12.4	106	71	114	81							3
1933	21	11	3	72	84	12.8	10.8	100	60	98	59							1
1934	24	6	3	125	89	12	12.8	110	51	133	82							3
1935	29	10	1	71	64	11.2	12.8	133	89	109	78							3
1936	27	8	5	74	93	11.9	11.7	120	78	118	72							3
1937	40	9	2	64	72	12.4	13.7	112	75	112	69							3
1938	30	6	11	72	91	12.3	12.8	110	70	120	80							1
1939	29	8	6	89	61	11.4	12.3	110	70	90	70							3
1940	28	9	3	99	104	12.5	12.2	89	79	100	60							1
1941	27	8	1	89	113	10.7	13.2	110	76	114	60							3
1942	17	9	1	78	99	12.8	14.2	115	78	125	85							3
1943	22	11	4	90	94	13.1	14.8	105	67	128	80							2
1944	28	12	7	77	69	7.8	9.6	120	78	107	78							2
1945	24	10	2	78	101	13.9	12.8	90	65	109	66							3
1946	19	10	3	68	75	13.4	11.9	111	56	87	51							2
1947	28	6	3	68	115	12.9	12.5	115	69	113	75							3
1948	27	4	4	71	66	10.1	11	109	64	103	62							3
1949	32	11	1	99	78	13.8	11.9	122	87	107	77							1
1950	16	4	3	73	76	9.3	10.3	95	89	89	85							3
1951	28	8	2	73	79	10.1	10.4	123	89	109	67							3
1952	24	9	2	92	88	12.8	12.5	122	89	123	78							1
1953	26	4	4	68	80	10.9	12.1	108	63	111	71							1
1954	26	7	4	88	75	12.2	11.7	110	73	107	80							1
1955	29	12	1	66	68	10.6	10.4	100	70	118	77							3
1956	28	14	1	89	83	12	10.4	80	50	97	67							3
1957	15	12	1	71	99	12.9	11.9	107	98	113	67							3
1958	39	8	2	85	164	16	15.8	120	70	115	81							3
1959	21	5	6	80	76	13.4	12.7	90	60	97	63							2
1960	29	4	2	81	89	10.9	11	110	60	116	90							3
1961	30	10	1	107	114	12.2	13.7	111	57	110	51							2
1962	22	10	6	65	60	12.4	13.8	125	76	133	84							3
1963	38	5	4	90	93	8.5	12.9	127	69	117	93							2
1964	26	3	3	78	90	10.8	9.9	110	70	96	60							3
1965	22	9	3	110	78	10.9	13.2	90	78	130	81							3
1966	24	9	2	87	80	13.8	12.8	120	88	125	65							3
1967	23	9	3	85	113	10.9	11	120	83	90	70							3
1968	19	12	2	92	90	12.2	10.6	120	72	112	69							1
1969	29	11	1	89	99	11.6	11.4	109	89	105	70							3
1970	31	12	1	88	91	11.6	12.8	111	54	100	80							3
1971	21	13	1	88	99	10.5	11.8	123	88	118	77							3
1972	37	9	2	93	89	11.2	11.9	111	75	113	72							3
1973	23	8	2	104	68	10.9	9.9	109	72	123	75							3
1974	23	12	2	107	78	9.1	10.8	108	68	122	75							3
1975	29	11	2	109	68	12.8	12.8	123	57	122	78							2
1976	29	7	1	98	98	12.8	10.9	122	82	120	73							3
1977	25	8	4	100	114	12.2	14	100	69	132	89							1
1978	26	8	2	85	92	13.5	12.5	110	60	106	65							2
1979	18	13	2	90	95	13.4	13.2	98	67	115	80							2
1980	29	9	1	92	89	14	13	110	88	110	80							3
1981	27	12	1	91	88	9999	11.6	98	66	9999	9999							1
1982	19	8	1	109	108	13.2	12.9	108	52	108	74							3
1983	24	9	3	90	99	11.5	12.8	108	70	128	85							3
1984	23	8	2	66	75	12.1	11.7	120	80	95	65							1
1985	43	8	7	89	73	11.7	10	124	70	110	70							3
1986	18	6	2	98	89	12.5	11.9	101	78	98	78							2
1987	28	3	1	77	9999	10.6	9999	120	72	9999	9999							3
1988	30	13	2	88	96	12.2	11.8	110	70	110	60							1
1989	29	7	2	91	84	12.1	12.8	79	56	104	78							1
1990	37	9	7	73	77	12.7	9.7	104	70	112	69							1
1991	42	14	1	78	83	11.1	12.4	115	65	114	57							1
1992	24	10	3	110	115	12.7	13.2	89	76	122	67							3
1993	35	10	4	79	78	10.9	9.7	119	75	125	81							1
1994	44	8	1	100	110	12.6	15	128	88	135	80							3
1995	25	6	3	109	99	10.8	12.7	84	50	110	70							1
1996	35	7	4	99	91	9.3	11.3	109	74	113	82							3
1997	28	8	1	64	80	11.7	11.4	118	59	100	55							3
1998	25	11	2	77	89	10.2	13.1	114	69	123	78							3
1999	27	8	2	110	89	11	11.2	107	51	110	55							3
[truncated: 4,641 more rows]
